# Supplementary material for: (1E,4E)-1,5-Bis(2,4-dimethyl­phen­yl)penta-1,4-dien-3-one
Source: Acta Crystallogr Sect E Struct Rep Online. 2009 Aug 29;65(Pt 9):o2275. doi: 10.1107/S1600536809033583 (PMC2969860; doi:10.1107/S1600536809033583)
Supplement: Supplementary file 1 [file e-65-o2275-sup1.cif]

##############################################################################
###                                                                        ###
###        Electronic paper (Acta Crystallographica Section E)             ###
###                                                                        ###
##############################################################################
#                                                                            #
# This CIF contains the data in a paper accepted for publication in Acta     #
# Crystallographica Section E. It conforms to the requirements of Notes      #
# for Authors for Section E, and has been peer reviewed under the auspices   #
# of the IUCr Commission on Journals.                                        #
#                                                                            #
# Full details of the Crystallographic Information File format               #
# are given in the paper "The Crystallographic Information File (CIF):       #
# a New Standard Archive File for Crystallography" by S. R. Hall, F. H.      #
# Allen and I. D. Brown [Acta Cryst. (1991), A47, 655-685].                  #
#                                                                            #
# The current version of the core CIF dictionary is obtainable from          #
# ftp://ftp.iucr.org/pub/cif_core.dic. The current version number is 2.4.    #
#                                                                            #
# Software is freely available for graphical display of the structure(s) in  #
# this CIF.  For information consult the CIF home page http://www.iucr.org/  #
# cif/home.html                                                              #
#                                                                            #
# This file may be used for bona fide research purposes within the           #
# scientific community so long as proper attribution is given to the journal # 
# article from which it was obtained.                                        #
#                                                                            #
##############################################################################
                                             
data_I
_audit_creation_method     SHELXL-97
_chemical_name_systematic
;
(1<i>E</i>,4<i>E</i>)-1,5-Bis(2,4-dimethylphenyl)penta-1,4-dien-3-one
;
_chemical_name_common     ?
_chemical_formula_moiety     'C21 H22 O'
_chemical_formula_sum     'C21 H22 O'
_chemical_formula_iupac     'C21 H22 O'
_chemical_formula_weight     290.39
_chemical_melting_point     ?
_symmetry_cell_setting     Monoclinic
_symmetry_space_group_name_H-M     'P 21/c'
_symmetry_space_group_name_Hall     '-P 2ybc'
loop_
    _symmetry_equiv_pos_as_xyz
    'x, y, z'
    '-x, y+1/2, -z+1/2'
    '-x, -y, -z'
    'x, -y-1/2, z-1/2'
_cell_length_a     4.9548(7)
_cell_length_b     26.555(4)
_cell_length_c     12.9632(19)
_cell_angle_alpha     90.00
_cell_angle_beta     94.090(3)
_cell_angle_gamma     90.00
_cell_volume     1701.3(4)
_cell_formula_units_Z     4
_cell_measurement_reflns_used     1845
_cell_measurement_theta_min     4.391
_cell_measurement_theta_max     44.136
_cell_measurement_temperature     293(2)
_exptl_crystal_description     prism
_exptl_crystal_colour     green
_exptl_crystal_size_max     0.42
_exptl_crystal_size_mid     0.37
_exptl_crystal_size_min     0.26
_exptl_crystal_density_diffrn     1.134
_exptl_crystal_density_meas     ?
_exptl_crystal_density_method     'not measured'
_exptl_crystal_F_000     624
_exptl_absorpt_coefficient_mu     0.068
_exptl_absorpt_correction_type     multi-scan
_exptl_absorpt_process_details     '(SADABS; Bruker, 2002)'
_exptl_absorpt_correction_T_min     0.769
_exptl_absorpt_correction_T_max     1.000
_exptl_special_details
;
;
_diffrn_ambient_temperature     293(2)
_diffrn_radiation_type     MoK\a
_diffrn_radiation_wavelength     0.71073
_diffrn_radiation_source     'fine-focus sealed tube'
_diffrn_radiation_monochromator     graphite
_diffrn_measurement_device_type     'Bruker SMART CCD'
_diffrn_measurement_method     \w
_diffrn_detector_area_resol_mean     ?
_diffrn_reflns_number     8842
_diffrn_reflns_av_R_equivalents     0.0947
_diffrn_reflns_av_sigmaI/netI     0.0813
_diffrn_reflns_theta_min     1.53
_diffrn_reflns_theta_max     25.50
_diffrn_reflns_theta_full     25.50
_diffrn_measured_fraction_theta_max     0.997
_diffrn_measured_fraction_theta_full     0.997
_diffrn_reflns_limit_h_min     -5
_diffrn_reflns_limit_h_max     6
_diffrn_reflns_limit_k_min     -31
_diffrn_reflns_limit_k_max     32
_diffrn_reflns_limit_l_min     -7
_diffrn_reflns_limit_l_max     15
_diffrn_standards_number     ?
_diffrn_standards_interval_count     ?
_diffrn_standards_interval_time     ?
_diffrn_standards_decay_%     ?
_refine_special_details
;
Refinement of <i>F</i>^2^ against ALL reflections. The weighted <i>R</i>-factor
<i>wR</i> and goodness of fit <i>S</i> are based on <i>F</i>^2^, conventional
<i>R</i>-factors <i>R</i> are based on <i>F</i>, with <i>F</i> set to zero for
negative <i>F</i>^2^. The threshold expression of <i>F</i>^2^ >
\s(<i>F</i>^2^) is used only for calculating <i>R</i>-factors(gt) <i>etc</i>.
and is not relevant to the choice of reflections for refinement.
<i>R</i>-factors based on <i>F</i>^2^ are statistically about twice as large
as those based on <i>F</i>, and <i>R</i>- factors based on ALL data will be
even larger.
;
_reflns_number_total     3128
_reflns_number_gt     2007
_reflns_threshold_expression     I>2\s(I)
_refine_ls_structure_factor_coef     Fsqd
_refine_ls_matrix_type     full
_refine_ls_R_factor_all     0.0906
_refine_ls_R_factor_gt     0.0645
_refine_ls_wR_factor_gt     0.1595
_refine_ls_wR_factor_ref     0.1730
_refine_ls_goodness_of_fit_ref     0.965
_refine_ls_restrained_S_all     0.965
_refine_ls_number_reflns     3128
_refine_ls_number_parameters     203
_refine_ls_number_restraints     0
_refine_ls_hydrogen_treatment     constr
_refine_ls_weighting_scheme     calc
_refine_ls_weighting_details
                 'calc w=1/[\s^2^(Fo^2^)+(0.0858P)^2^] where P=(Fo^2^+2Fc^2^)/3'
_atom_sites_solution_hydrogens     geom
_atom_sites_solution_primary     direct
_atom_sites_solution_secondary     difmap
_refine_ls_shift/su_max     0.057
_refine_ls_shift/su_mean     0.006
_refine_diff_density_max     0.213
_refine_diff_density_min     -0.209
_refine_ls_extinction_method     none
_refine_ls_extinction_coef     ?
loop_
    _atom_type_symbol
    _atom_type_description
    _atom_type_scat_dispersion_real
    _atom_type_scat_dispersion_imag
    _atom_type_scat_source
    'C' 'C' 0.0033 0.0016
                         'International Tables Vol C Tables 4.2.6.8 and 6.1.1.4'
    'H' 'H' 0.0000 0.0000
                         'International Tables Vol C Tables 4.2.6.8 and 6.1.1.4'
    'O' 'O' 0.0106 0.0060
                         'International Tables Vol C Tables 4.2.6.8 and 6.1.1.4'
_computing_data_collection     'SMART (Bruker, 2002)'
_computing_cell_refinement     'SAINT (Bruker, 2002)'
_computing_data_reduction     'SAINT (Bruker, 2002)'
_computing_structure_solution     'SHELXS97 (Sheldrick, 2008)'
_computing_structure_refinement     'SHELXL97 (Sheldrick, 2008)'
_computing_molecular_graphics     'SHELXTL (Sheldrick, 2008)'
_computing_publication_material     'SHELXTL (Sheldrick, 2008)'
loop_
    _atom_site_type_symbol
    _atom_site_label
    _atom_site_fract_x
    _atom_site_fract_y
    _atom_site_fract_z
    _atom_site_U_iso_or_equiv
    _atom_site_adp_type
    _atom_site_calc_flag
    _atom_site_refinement_flags
    _atom_site_occupancy
    _atom_site_disorder_assembly
    _atom_site_disorder_group
    O O1 1.4353(4) 0.35616(7) 0.08357(12) 0.0700(5) Uani d . 1 . .
    C C1 1.2047(5) 0.36963(8) 0.09662(16) 0.0510(6) Uani d . 1 . .
    C C2 1.0758(5) 0.35782(8) 0.19171(16) 0.0528(6) Uani d . 1 . .
    H H2 0.9031 0.3703 0.1994 0.063 Uiso calc R 1 . .
    C C3 1.1920(4) 0.33037(8) 0.26714(16) 0.0479(6) Uani d . 1 . .
    H H3 1.3621 0.3173 0.2566 0.057 Uiso calc R 1 . .
    C C4 1.0435(5) 0.39838(8) 0.01739(16) 0.0545(6) Uani d . 1 . .
    H H4 0.8698 0.4083 0.0313 0.065 Uiso calc R 1 . .
    C C5 1.1329(5) 0.41070(8) -0.07216(16) 0.0516(6) Uani d . 1 . .
    H H5 1.3019 0.3982 -0.0860 0.062 Uiso calc R 1 . .
    C C6 0.9942(4) 0.44212(7) -0.15263(16) 0.0473(6) Uani d . 1 . .
    C C7 1.0565(4) 0.43873(7) -0.25633(16) 0.0493(6) Uani d . 1 . .
    C C8 0.9237(5) 0.47084(8) -0.32771(17) 0.0557(6) Uani d . 1 . .
    H H8 0.9633 0.4684 -0.3966 0.067 Uiso calc R 1 . .
    C C9 0.7367(5) 0.50614(8) -0.30192(18) 0.0570(6) Uani d . 1 . .
    C C10 0.6759(5) 0.50852(9) -0.19985(19) 0.0645(7) Uani d . 1 . .
    H H10 0.5482 0.5316 -0.1801 0.077 Uiso calc R 1 . .
    C C11 0.8023(5) 0.47709(9) -0.12683(18) 0.0603(6) Uani d . 1 . .
    H H11 0.7577 0.4794 -0.0585 0.072 Uiso calc R 1 . .
    C C12 1.0812(4) 0.31833(7) 0.36552(15) 0.0455(5) Uani d . 1 . .
    C C13 0.8956(5) 0.34978(8) 0.40688(17) 0.0564(6) Uani d . 1 . .
    H H13 0.8429 0.3789 0.3710 0.068 Uiso calc R 1 . .
    C C14 0.7855(5) 0.33986(9) 0.49876(18) 0.0614(7) Uani d . 1 . .
    H H14 0.6607 0.3620 0.5239 0.074 Uiso calc R 1 . .
    C C15 0.8597(5) 0.29692(9) 0.55428(16) 0.0544(6) Uani d . 1 . .
    C C16 1.0474(4) 0.26532(9) 0.51378(16) 0.0535(6) Uani d . 1 . .
    H H16 1.0998 0.2365 0.5506 0.064 Uiso calc R 1 . .
    C C17 1.1613(4) 0.27453(8) 0.42090(15) 0.0466(5) Uani d . 1 . .
    C C18 1.2581(5) 0.40116(8) -0.29188(17) 0.0626(7) Uani d . 1 . .
    H H18A 1.2595 0.4025 -0.3658 0.094 Uiso calc R 1 . .
    H H18B 1.2081 0.3679 -0.2712 0.094 Uiso calc R 1 . .
    H H18C 1.4350 0.4091 -0.2613 0.094 Uiso calc R 1 . .
    C C19 0.5986(6) 0.54084(9) -0.3819(2) 0.0795(8) Uani d . 1 . .
    H H19A 0.6863 0.5383 -0.4453 0.119 Uiso calc R 1 . .
    H H19B 0.6098 0.5749 -0.3572 0.119 Uiso calc R 1 . .
    H H19C 0.4120 0.5313 -0.3938 0.119 Uiso calc R 1 . .
    C C20 1.3587(5) 0.23772(9) 0.38199(18) 0.0640(7) Uani d . 1 . .
    H H20A 1.3890 0.2110 0.4313 0.096 Uiso calc R 1 . .
    H H20B 1.5267 0.2545 0.3725 0.096 Uiso calc R 1 . .
    H H20C 1.2871 0.2240 0.3172 0.096 Uiso calc R 1 . .
    C C21 0.7377(5) 0.28438(12) 0.65406(18) 0.0784(8) Uani d . 1 . .
    H H21A 0.6361 0.3127 0.6761 0.118 Uiso calc R 1 . .
    H H21B 0.8792 0.2765 0.7060 0.118 Uiso calc R 1 . .
    H H21C 0.6198 0.2559 0.6438 0.118 Uiso calc R 1 . .
loop_
    _atom_site_aniso_label
    _atom_site_aniso_U_11
    _atom_site_aniso_U_22
    _atom_site_aniso_U_33
    _atom_site_aniso_U_12
    _atom_site_aniso_U_13
    _atom_site_aniso_U_23
    O1 0.0565(11) 0.0924(13) 0.0619(11) 0.0062(9) 0.0100(9) 0.0172(9)
    C1 0.0505(14) 0.0541(13) 0.0482(13) -0.0077(11) 0.0023(11) 0.0032(10)
    C2 0.0491(13) 0.0618(14) 0.0476(13) -0.0010(11) 0.0044(11) 0.0058(11)
    C3 0.0476(13) 0.0479(12) 0.0482(13) -0.0034(10) 0.0043(10) -0.0009(10)
    C4 0.0522(14) 0.0625(14) 0.0492(13) 0.0007(11) 0.0061(11) 0.0072(11)
    C5 0.0558(14) 0.0491(13) 0.0498(13) -0.0050(10) 0.0036(11) -0.0002(10)
    C6 0.0546(14) 0.0411(11) 0.0459(13) -0.0053(10) 0.0016(10) -0.0001(9)
    C7 0.0548(13) 0.0456(12) 0.0474(13) -0.0087(10) 0.0037(11) 0.0022(10)
    C8 0.0668(16) 0.0528(13) 0.0474(13) -0.0088(12) 0.0034(11) 0.0045(11)
    C9 0.0682(16) 0.0427(12) 0.0588(15) -0.0048(12) -0.0049(12) 0.0009(11)
    C10 0.0678(17) 0.0532(14) 0.0716(17) 0.0092(12) -0.0008(13) -0.0069(13)
    C11 0.0715(17) 0.0579(14) 0.0520(14) -0.0001(12) 0.0084(12) -0.0018(11)
    C12 0.0447(12) 0.0481(12) 0.0435(12) -0.0012(10) 0.0020(10) -0.0009(10)
    C13 0.0607(15) 0.0549(13) 0.0539(14) 0.0141(11) 0.0074(12) 0.0058(11)
    C14 0.0598(15) 0.0696(16) 0.0564(15) 0.0172(13) 0.0156(12) 0.0002(12)
    C15 0.0517(14) 0.0657(15) 0.0461(13) 0.0025(12) 0.0056(11) 0.0027(11)
    C16 0.0531(14) 0.0586(14) 0.0487(13) 0.0035(11) 0.0031(11) 0.0115(11)
    C17 0.0455(12) 0.0462(12) 0.0479(13) 0.0023(10) 0.0015(10) 0.0012(10)
    C18 0.0700(16) 0.0639(15) 0.0549(14) 0.0062(13) 0.0110(12) -0.0017(12)
    C19 0.095(2) 0.0616(16) 0.0795(19) 0.0047(14) -0.0140(16) 0.0103(14)
    C20 0.0720(17) 0.0580(14) 0.0632(15) 0.0108(13) 0.0140(13) 0.0003(12)
    C21 0.0716(18) 0.107(2) 0.0586(16) 0.0085(16) 0.0199(13) 0.0149(15)
_geom_special_details
;
All e.s.d.'s (except the e.s.d. in the dihedral angle between two l.s. planes)
are estimated using the full covariance matrix. The cell e.s.d.'s are taken
into account individually in the estimation of e.s.d.'s in distances, angles
and torsion angles; correlations between e.s.d.'s in cell parameters are only
used when they are defined by crystal symmetry. An approximate (isotropic)
treatment of cell e.s.d.'s is used for estimating e.s.d.'s involving l.s.
planes.
;
loop_
    _geom_bond_atom_site_label_1
    _geom_bond_atom_site_label_2
    _geom_bond_site_symmetry_2
    _geom_bond_distance
    _geom_bond_publ_flag
    O1 C1 . 1.221(3) ?
    C1 C2 . 1.462(3) ?
    C1 C4 . 1.469(3) ?
    C2 C3 . 1.319(3) ?
    C2 H2 . 0.9300 ?
    C3 C12 . 1.459(3) ?
    C3 H3 . 0.9300 ?
    C4 C5 . 1.313(3) ?
    C4 H4 . 0.9300 ?
    C5 C6 . 1.468(3) ?
    C5 H5 . 0.9300 ?
    C6 C11 . 1.387(3) ?
    C6 C7 . 1.403(3) ?
    C7 C8 . 1.389(3) ?
    C7 C18 . 1.507(3) ?
    C8 C9 . 1.376(3) ?
    C8 H8 . 0.9300 ?
    C9 C10 . 1.379(3) ?
    C9 C19 . 1.513(3) ?
    C10 C11 . 1.379(3) ?
    C10 H10 . 0.9300 ?
    C11 H11 . 0.9300 ?
    C12 C13 . 1.379(3) ?
    C12 C17 . 1.409(3) ?
    C13 C14 . 1.370(3) ?
    C13 H13 . 0.9300 ?
    C14 C15 . 1.384(3) ?
    C14 H14 . 0.9300 ?
    C15 C16 . 1.383(3) ?
    C15 C21 . 1.504(3) ?
    C16 C17 . 1.388(3) ?
    C16 H16 . 0.9300 ?
    C17 C20 . 1.496(3) ?
    C18 H18A . 0.9600 ?
    C18 H18B . 0.9600 ?
    C18 H18C . 0.9600 ?
    C19 H19A . 0.9600 ?
    C19 H19B . 0.9600 ?
    C19 H19C . 0.9600 ?
    C20 H20A . 0.9600 ?
    C20 H20B . 0.9600 ?
    C20 H20C . 0.9600 ?
    C21 H21A . 0.9601 ?
    C21 H21B . 0.9601 ?
    C21 H21C . 0.9601 ?
loop_
    _geom_angle_atom_site_label_1
    _geom_angle_atom_site_label_2
    _geom_angle_atom_site_label_3
    _geom_angle_site_symmetry_1
    _geom_angle_site_symmetry_3
    _geom_angle
    _geom_angle_publ_flag
    O1 C1 C2 . . 121.6(2) ?
    O1 C1 C4 . . 121.5(2) ?
    C2 C1 C4 . . 116.9(2) ?
    C3 C2 C1 . . 123.4(2) ?
    C3 C2 H2 . . 118.3 ?
    C1 C2 H2 . . 118.3 ?
    C2 C3 C12 . . 126.7(2) ?
    C2 C3 H3 . . 116.6 ?
    C12 C3 H3 . . 116.7 ?
    C5 C4 C1 . . 123.1(2) ?
    C5 C4 H4 . . 118.4 ?
    C1 C4 H4 . . 118.4 ?
    C4 C5 C6 . . 126.8(2) ?
    C4 C5 H5 . . 116.6 ?
    C6 C5 H5 . . 116.6 ?
    C11 C6 C7 . . 118.4(2) ?
    C11 C6 C5 . . 120.2(2) ?
    C7 C6 C5 . . 121.4(2) ?
    C8 C7 C6 . . 118.2(2) ?
    C8 C7 C18 . . 119.7(2) ?
    C6 C7 C18 . . 122.09(19) ?
    C9 C8 C7 . . 123.5(2) ?
    C9 C8 H8 . . 118.3 ?
    C7 C8 H8 . . 118.3 ?
    C8 C9 C10 . . 117.5(2) ?
    C8 C9 C19 . . 121.9(2) ?
    C10 C9 C19 . . 120.7(2) ?
    C11 C10 C9 . . 120.8(2) ?
    C11 C10 H10 . . 119.6 ?
    C9 C10 H10 . . 119.6 ?
    C10 C11 C6 . . 121.7(2) ?
    C10 C11 H11 . . 119.2 ?
    C6 C11 H11 . . 119.1 ?
    C13 C12 C17 . . 118.2(2) ?
    C13 C12 C3 . . 120.67(19) ?
    C17 C12 C3 . . 121.08(19) ?
    C14 C13 C12 . . 122.6(2) ?
    C14 C13 H13 . . 118.7 ?
    C12 C13 H13 . . 118.7 ?
    C13 C14 C15 . . 120.2(2) ?
    C13 C14 H14 . . 119.9 ?
    C15 C14 H14 . . 119.9 ?
    C14 C15 C16 . . 117.6(2) ?
    C14 C15 C21 . . 121.4(2) ?
    C16 C15 C21 . . 121.0(2) ?
    C15 C16 C17 . . 123.3(2) ?
    C15 C16 H16 . . 118.4 ?
    C17 C16 H16 . . 118.4 ?
    C16 C17 C12 . . 118.1(2) ?
    C16 C17 C20 . . 119.59(19) ?
    C12 C17 C20 . . 122.3(2) ?
    C7 C18 H18A . . 109.5 ?
    C7 C18 H18B . . 109.5 ?
    H18A C18 H18B . . 109.5 ?
    C7 C18 H18C . . 109.5 ?
    H18A C18 H18C . . 109.5 ?
    H18B C18 H18C . . 109.5 ?
    C9 C19 H19A . . 109.5 ?
    C9 C19 H19B . . 109.5 ?
    H19A C19 H19B . . 109.5 ?
    C9 C19 H19C . . 109.5 ?
    H19A C19 H19C . . 109.5 ?
    H19B C19 H19C . . 109.5 ?
    C17 C20 H20A . . 109.5 ?
    C17 C20 H20B . . 109.5 ?
    H20A C20 H20B . . 109.5 ?
    C17 C20 H20C . . 109.5 ?
    H20A C20 H20C . . 109.5 ?
    H20B C20 H20C . . 109.5 ?
    C15 C21 H21A . . 109.5 ?
    C15 C21 H21B . . 109.5 ?
    H21A C21 H21B . . 109.5 ?
    C15 C21 H21C . . 109.5 ?
    H21A C21 H21C . . 109.5 ?
    H21B C21 H21C . . 109.5 ?
loop_
    _geom_torsion_atom_site_label_1
    _geom_torsion_atom_site_label_2
    _geom_torsion_atom_site_label_3
    _geom_torsion_atom_site_label_4
    _geom_torsion_site_symmetry_1
    _geom_torsion_site_symmetry_2
    _geom_torsion_site_symmetry_3
    _geom_torsion_site_symmetry_4
    _geom_torsion
    _geom_torsion_publ_flag
    O1 C1 C2 C3 . . . . -3.1(3) ?
    C4 C1 C2 C3 . . . . 176.8(2) ?
    C1 C2 C3 C12 . . . . 177.8(2) ?
    O1 C1 C4 C5 . . . . 1.1(4) ?
    C2 C1 C4 C5 . . . . -178.8(2) ?
    C1 C4 C5 C6 . . . . -175.49(19) ?
    C4 C5 C6 C11 . . . . 24.6(3) ?
    C4 C5 C6 C7 . . . . -157.2(2) ?
    C11 C6 C7 C8 . . . . 0.4(3) ?
    C5 C6 C7 C8 . . . . -177.83(18) ?
    C11 C6 C7 C18 . . . . -178.7(2) ?
    C5 C6 C7 C18 . . . . 3.0(3) ?
    C6 C7 C8 C9 . . . . 0.7(3) ?
    C18 C7 C8 C9 . . . . 179.9(2) ?
    C7 C8 C9 C10 . . . . -1.4(3) ?
    C7 C8 C9 C19 . . . . 179.3(2) ?
    C8 C9 C10 C11 . . . . 1.0(4) ?
    C19 C9 C10 C11 . . . . -179.7(2) ?
    C9 C10 C11 C6 . . . . 0.1(4) ?
    C7 C6 C11 C10 . . . . -0.8(3) ?
    C5 C6 C11 C10 . . . . 177.5(2) ?
    C2 C3 C12 C13 . . . . -26.1(3) ?
    C2 C3 C12 C17 . . . . 154.2(2) ?
    C17 C12 C13 C14 . . . . -0.5(3) ?
    C3 C12 C13 C14 . . . . 179.7(2) ?
    C12 C13 C14 C15 . . . . 0.1(4) ?
    C13 C14 C15 C16 . . . . 0.4(4) ?
    C13 C14 C15 C21 . . . . -178.5(2) ?
    C14 C15 C16 C17 . . . . -0.4(3) ?
    C21 C15 C16 C17 . . . . 178.4(2) ?
    C15 C16 C17 C12 . . . . 0.1(3) ?
    C15 C16 C17 C20 . . . . -178.8(2) ?
    C13 C12 C17 C16 . . . . 0.4(3) ?
    C3 C12 C17 C16 . . . . -179.83(19) ?
    C13 C12 C17 C20 . . . . 179.2(2) ?
    C3 C12 C17 C20 . . . . -1.0(3) ?
data_global
_journal_date_recd_electronic     2009-08-14
_journal_date_accepted     2009-08-23
_journal_name_full     'Acta Crystallographica, Section E'
_journal_year     2009
_journal_volume     65
_journal_issue      9
_journal_page_first     o2275
_journal_page_last     o2275
_journal_paper_category     QO
_journal_coeditor_code     HB5050
_publ_contact_author_name     'Prof Yi Lin'
_publ_contact_author_address
;
School of Life Science,Anhui Agricultural University
130, West Yangtze Road, Hefei, Anhui Province,230036, People's Republic of China
;
_publ_contact_author_email     'linyi0303@126.com'
_publ_contact_author_fax     '0086-577-86699527'
_publ_contact_author_phone     '0086-13676449150'
_publ_section_title
;
(1<i>E</i>,4<i>E</i>)-1,5-Bis(2,4-dimethylphenyl)penta-1,4-dien-3-one
;
loop_
    _publ_author_name
    _publ_author_address
    'Zhiguo Feng'
;
School of Life Science
Anhui Agricultural University
130 West Yangtze Road
Hefei
Anhui Province 230036
People's Republic of China
;
    'Junhua Li'
;
Shenzhen Wanxin Pharmatech Co Ltd
1-108 Bioincubator building
1st Gaoxin Road
Shenzhen
Guangdong 518057
People's Republic of China
;
    'Yi Lin'
;
School of Life Science
Anhui Agricultural University
130 West Yangtze Road
Hefei
Anhui Province 230036
People's Republic of China
;
