# Supplementary material for: (1E,4E)-1,5-Bis(2,4-dimethyl­phen­yl)penta-1,4-dien-3-one
Source: Acta Crystallogr Sect E Struct Rep Online. 2009 Aug 29;65(Pt 9):o2275. doi: 10.1107/S1600536809033583 (PMC2969860; doi:10.1107/S1600536809033583)
Supplement: Supplementary file 2 [file e-65-o2275-Isup2.hkl]

# 
# h,k,l, Fc-squared, Fo-squared, sigma(Fo-squared) and status flag 
# 
data_I
_shelx_title ' cd2934 in P2(1)/c' 
_shelx_refln_list_code          4 
_shelx_F_calc_maximum      158.10 
_exptl_crystal_F_000       624.00 
_reflns_d_resolution_high  0.8255 
 
loop_ 
 _symmetry_equiv_pos_as_xyz 
 'x, y, z' 
 '-x, y+1/2, -z+1/2' 
 '-x, -y, -z' 
 'x, -y-1/2, z-1/2' 
 
_cell_length_a     4.9548 
_cell_length_b    26.5554 
_cell_length_c    12.9632 
_cell_angle_alpha  90.000 
_cell_angle_beta   94.090 
_cell_angle_gamma  90.000 
 
_shelx_F_squared_multiplier     1.000 
 
loop_ 
 _refln_index_h 
 _refln_index_k 
 _refln_index_l 
 _refln_F_squared_calc 
 _refln_F_squared_meas 
 _refln_F_squared_sigma 
 _refln_observed_status 
   1   0   0    15217.84    14758.73    265.67 o 
   2   0   0      155.96      147.83      7.07 o 
   3   0   0       42.08       95.92     18.76 o 
   4   0   0        7.24       10.48      3.91 o 
   5   0   0        4.28        6.86      4.96 o 
   1   1   0     3579.12     3505.81    202.26 o 
   2   1   0       14.89       20.78      6.40 o 
   3   1   0      690.68      887.94     56.91 o 
   4   1   0        3.54        6.49      2.19 o 
   5   1   0       24.18       15.40      4.45 o 
   0   2   0        0.43        0.21      0.17 o 
   1   2   0       40.59       45.77      4.60 o 
   2   2   0       48.73       69.34      3.70 o 
   3   2   0      341.47      422.06     11.27 o 
   4   2   0       98.60       84.74      5.84 o 
   5   2   0        0.06        2.83      3.00 o 
   1   3   0     1951.43     2138.14     31.70 o 
   2   3   0       30.09       23.31      3.11 o 
   3   3   0        5.93        8.93      2.04 o 
   4   3   0        0.68        0.51      1.84 o 
   5   3   0       34.84       30.90      6.60 o 
   0   4   0      266.73      196.55     12.25 o 
   1   4   0      651.41      624.99     27.59 o 
   2   4   0      224.79      199.67     16.91 o 
   3   4   0      411.33      429.40     28.99 o 
   4   4   0        2.29        0.75      2.05 o 
   5   4   0        2.44        1.78      2.37 o 
   1   5   0       65.36       57.96      4.04 o 
   2   5   0       70.89       61.80      5.15 o 
   3   5   0       15.99       14.83      2.29 o 
   4   5   0       72.28       74.46     12.09 o 
   5   5   0       31.60       34.49      5.56 o 
   0   6   0      759.57      796.70     33.99 o 
   1   6   0      329.15      315.57      8.04 o 
   2   6   0      815.32      875.60     39.00 o 
   3   6   0      300.85      305.28      8.37 o 
   4   6   0        1.54        1.60      2.09 o 
   5   6   0        0.80        0.94      2.34 o 
   1   7   0     2358.41     2347.55    133.96 o 
   2   7   0      971.41      928.24     41.95 o 
   3   7   0        0.83        0.55      1.32 o 
   4   7   0        0.82       -0.53      2.10 o 
   5   7   0        0.51        1.35      2.65 o 
   0   8   0     2138.49     2052.43     85.81 o 
   1   8   0      800.37      935.56     39.06 o 
   2   8   0      509.70      540.62     35.54 o 
   3   8   0        0.17        0.60      1.67 o 
   4   8   0        2.15        2.27      2.59 o 
   5   8   0        0.06        2.11      2.96 o 
   1   9   0        0.95        1.82      0.83 o 
   2   9   0     1159.05     1242.16     30.48 o 
   3   9   0        0.74        3.77      2.31 o 
   4   9   0       48.16       45.66      7.94 o 
   5   9   0        0.07        2.75      2.97 o 
   0  10   0      706.09      662.44     19.33 o 
   1  10   0        3.56        4.00      0.98 o 
   2  10   0     1621.83     1760.47     47.59 o 
   3  10   0        5.13        5.98      2.57 o 
   4  10   0        2.44        2.49      2.46 o 
   5  10   0       41.14       34.61      6.37 o 
   1  11   0      155.03      152.59      4.59 o 
   2  11   0      246.61      238.64     12.78 o 
   3  11   0      222.40      209.84     12.56 o 
   4  11   0        0.01       -0.32      2.26 o 
   5  11   0        0.02        0.92      3.02 o 
   0  12   0      120.99      109.25      5.02 o 
   1  12   0        0.34        1.21      1.01 o 
   2  12   0      194.73      233.59     11.33 o 
   3  12   0        7.29       12.21      3.36 o 
   4  12   0        0.04        1.75      2.63 o 
   5  12   0        4.11        0.80      4.39 o 
   1  13   0      283.43      249.71      6.15 o 
   2  13   0        0.07        3.27      1.42 o 
   3  13   0       15.92       15.38      4.06 o 
   4  13   0       57.41       62.37      7.63 o 
   5  13   0        5.92        7.98      5.08 o 
   0  14   0      140.39      171.48     15.71 o 
   1  14   0        1.18        3.61      1.16 o 
   2  14   0       25.44       32.60      3.94 o 
   3  14   0       14.36       19.00      4.20 o 
   4  14   0        0.22       -0.13      2.67 o 
   5  14   0        5.42        5.12      5.29 o 
   1  15   0       97.35       98.84      4.20 o 
   2  15   0      172.12      149.17     10.22 o 
   3  15   0        1.93        2.57      2.84 o 
   4  15   0        1.29        0.77      2.31 o 
   5  15   0        2.65        3.89      3.74 o 
   0  16   0      451.05      431.52     50.51 o 
   1  16   0        9.03        4.52      1.53 o 
   2  16   0       88.02       71.42      5.67 o 
   3  16   0      201.19      195.08     11.03 o 
   4  16   0       19.07       18.67      6.06 o 
   5  16   0        0.21       -0.64      4.56 o 
   1  17   0        8.01       18.43      2.58 o 
   2  17   0        6.50       10.95      2.79 o 
   3  17   0        4.41        3.07      2.54 o 
   4  17   0       18.65       15.82      6.48 o 
   5  17   0        9.02       14.81      6.74 o 
   0  18   0        4.19        4.51      1.93 o 
   1  18   0       31.56       32.98      3.26 o 
   2  18   0       85.37       94.58      6.99 o 
   3  18   0       52.71       51.30      6.96 o 
   4  18   0       70.05       72.21     33.11 o 
   1  19   0       39.20       42.90      4.41 o 
   2  19   0      160.35      155.03     11.50 o 
   3  19   0        1.82        8.52      3.38 o 
   4  19   0        5.48        5.35      5.41 o 
   0  20   0       59.80       70.29      8.65 o 
   1  20   0       13.36       13.30      2.47 o 
   2  20   0       52.12       54.92      5.47 o 
   3  20   0       74.50       77.23     15.88 o 
   4  20   0        0.89       -0.48      3.56 o 
   1  21   0      118.83      124.50      6.27 o 
   2  21   0      210.33      204.82      9.34 o 
   3  21   0       11.94       13.08      5.65 o 
   4  21   0       67.99       98.12     16.51 o 
   0  22   0      181.93      149.36     12.96 o 
   1  22   0        2.28        3.12      1.61 o 
   2  22   0        0.09        1.79      2.16 o 
   3  22   0        5.56        5.62      4.58 o 
   4  22   0        1.38        7.41      5.04 o 
   1  23   0      457.11      413.80     29.97 o 
   2  23   0       81.62       83.70      7.58 o 
   3  23   0       18.38       19.54      6.74 o 
   4  23   0       25.35       39.03     10.38 o 
   0  24   0      152.02      159.60      9.05 o 
   1  24   0      198.26      201.06     16.49 o 
   2  24   0      158.86      133.78      9.88 o 
   3  24   0       28.18       23.58      5.68 o 
   1  25   0       90.13       92.49      6.77 o 
   2  25   0        8.27       11.69      4.25 o 
   3  25   0       13.11       12.98      5.26 o 
   0  26   0       48.25       46.11      6.39 o 
   1  26   0       53.16       62.76      6.79 o 
   2  26   0        0.00        4.40      3.26 o 
   3  26   0        0.05       -0.78      4.47 o 
   1  27   0        8.36       10.00      2.98 o 
   2  27   0       16.15       18.28      4.68 o 
   3  27   0        2.81        4.85      5.29 o 
   0  28   0        5.30        6.73      4.84 o 
   1  28   0       14.52       11.37      3.95 o 
   2  28   0        9.45       15.31      4.56 o 
   1  29   0        3.07        6.11      3.62 o 
   2  29   0        8.84       12.55      4.47 o 
   0  30   0       49.31       52.83     15.54 o 
   1  30   0        3.14        4.32      3.37 o 
   2  30   0        3.88        4.25      3.87 o 
   1  31   0       59.71       68.34      8.87 o 
  -5   1   1       26.49       32.46      6.63 o 
  -4   1   1        1.43        1.12      1.80 o 
  -3   1   1        2.28        1.37      1.47 o 
  -2   1   1       28.29       40.92      4.49 o 
  -1   1   1     5488.34     4508.02   1156.18 o 
   0   1   1      234.95      265.07     56.97 o 
   1   1   1     2095.52     2329.74     39.77 o 
   2   1   1      300.31      318.83     25.04 o 
   3   1   1        9.04        5.84      2.05 o 
   4   1   1       25.68       32.04      4.08 o 
   5   1   1        4.58        3.82      4.82 o 
  -5   2   1        2.89        3.17      2.61 o 
  -4   2   1        7.94        8.01      2.26 o 
  -3   2   1      706.15      681.24     16.11 o 
  -2   2   1      110.17      129.03      5.80 o 
  -1   2   1     4404.14     4485.04    417.67 o 
   0   2   1      464.83      397.60      5.27 o 
   1   2   1     3011.89     3079.69     65.86 o 
   2   2   1      799.46      867.80     54.99 o 
   3   2   1        1.51        1.78      1.43 o 
   4   2   1      154.33      141.89     10.27 o 
   5   2   1        7.98        7.94      3.86 o 
  -5   3   1       16.47       13.07      3.57 o 
  -4   3   1       18.58       21.94      3.40 o 
  -3   3   1      412.39      453.49     12.90 o 
  -2   3   1     2272.52     2372.82    117.21 o 
  -1   3   1     4232.39     3763.93    393.19 o 
   0   3   1     1205.71     1001.11     43.42 o 
   1   3   1     1703.96     1855.97     70.62 o 
   2   3   1       15.88       11.34      1.61 o 
   3   3   1        0.65        0.41      1.39 o 
   4   3   1       62.92       64.76      7.00 o 
   5   3   1        0.02        1.39      3.05 o 
  -5   4   1        1.04        4.47      2.82 o 
  -4   4   1      109.99      100.77      9.78 o 
  -3   4   1       12.02       20.53      3.25 o 
  -2   4   1     1533.01     1658.43     63.65 o 
  -1   4   1     1579.29     1642.06     74.81 o 
   0   4   1     8094.25     6900.15    520.94 o 
   1   4   1    13953.02    14415.79    240.41 o 
   2   4   1        0.19        4.40      2.69 o 
   3   4   1      154.35      169.89      7.77 o 
   4   4   1       59.08       59.25      6.77 o 
   5   4   1        0.49        2.60      2.93 o 
  -5   5   1        7.38        5.96      3.04 o 
  -4   5   1       52.40       47.38      6.12 o 
  -3   5   1       10.61       18.21      3.50 o 
  -2   5   1       50.71       44.12      5.84 o 
  -1   5   1     1175.27     1170.34     61.00 o 
   0   5   1    11559.13     8293.13   1589.46 o 
   1   5   1    24994.89    23507.14    660.57 o 
   2   5   1      840.26     1044.81     47.79 o 
   3   5   1      262.74      312.48     20.99 o 
   4   5   1        0.40        0.47      1.99 o 
   5   5   1        0.73        5.73      3.72 o 
  -5   6   1       14.43       22.30      4.74 o 
  -4   6   1       62.51       72.17      7.63 o 
  -3   6   1       97.30      123.90      9.28 o 
  -2   6   1       32.93       42.13      3.89 o 
  -1   6   1      369.98      321.55     15.11 o 
   0   6   1     4625.32     4009.56    548.02 o 
   1   6   1     7430.05     7806.62     59.60 o 
   2   6   1      893.44      987.47     35.87 o 
   3   6   1      191.10      212.12      9.58 o 
   4   6   1        6.03        1.32      2.42 o 
   5   6   1       25.35       21.45      4.76 o 
  -5   7   1       45.31       45.01      6.77 o 
  -4   7   1       16.78       19.34      4.01 o 
  -3   7   1       34.67       36.92      3.36 o 
  -2   7   1       49.68       60.90      6.47 o 
  -1   7   1      660.52      636.64     31.43 o 
   0   7   1     1162.72     1110.61     72.91 o 
   1   7   1     3087.52     3419.58     33.19 o 
   2   7   1        4.12        3.98      0.98 o 
   3   7   1      172.85      199.76     10.10 o 
   4   7   1       22.50       22.79      6.37 o 
   5   7   1        7.01       10.02      3.72 o 
  -5   8   1       34.75       31.18      5.45 o 
  -4   8   1        8.27        4.92      2.52 o 
  -3   8   1        9.41       12.06      2.88 o 
  -2   8   1      519.44      534.43     46.93 o 
  -1   8   1      399.05      463.64     34.58 o 
   0   8   1     6585.96     6022.51    300.54 o 
   1   8   1      390.37      510.43     15.46 o 
   2   8   1      122.12      107.87      5.82 o 
   3   8   1       12.86       10.34      2.80 o 
   4   8   1       16.68       14.94      3.79 o 
   5   8   1        0.61        2.63      3.09 o 
  -5   9   1        0.01       -1.48      3.85 o 
  -4   9   1        3.24        6.37      2.80 o 
  -3   9   1       16.38       23.88      4.00 o 
  -2   9   1        0.49       -0.23      0.83 o 
  -1   9   1        6.09        4.03      2.06 o 
   0   9   1      354.17      364.80     15.33 o 
   1   9   1       89.99      103.32      3.30 o 
   2   9   1       93.65       87.46      4.79 o 
   3   9   1       33.97       27.20      3.97 o 
   4   9   1       59.57       61.99      7.49 o 
   5   9   1        0.27        4.15      3.20 o 
  -5  10   1        7.20        5.42      4.35 o 
  -4  10   1       15.35       16.67      4.17 o 
  -3  10   1        2.01        2.02      1.84 o 
  -2  10   1      472.84      525.87     31.00 o 
  -1  10   1       50.70       16.87      6.51 o 
   0  10   1        6.26        7.54      1.03 o 
   1  10   1       33.83       32.57      2.51 o 
   2  10   1        1.12        0.73      1.31 o 
   3  10   1       61.85       71.64      6.13 o 
   4  10   1       32.55       41.25      6.20 o 
   5  10   1        4.39        4.09      3.32 o 
  -5  11   1        9.83       11.73      5.77 o 
  -4  11   1        0.72        3.94      2.52 o 
  -3  11   1        9.79       13.47      3.49 o 
  -2  11   1        0.00        1.81      1.22 o 
  -1  11   1      494.06      595.46     68.03 o 
   0  11   1      175.75      188.42     12.08 o 
   1  11   1      570.15      593.62     23.12 o 
   2  11   1       55.57       50.82      2.92 o 
   3  11   1        5.06        7.36      2.35 o 
   4  11   1      132.00      143.41      9.75 o 
   5  11   1        0.02       -0.57      2.98 o 
  -5  12   1        5.91        7.57      5.20 o 
  -4  12   1        1.20        2.06      2.52 o 
  -3  12   1      206.70      259.47     16.26 o 
  -2  12   1       30.01       31.42      3.26 o 
  -1  12   1      319.11      304.24     16.32 o 
   0  12   1       19.66       23.25      1.97 o 
   1  12   1      302.61      313.82      7.63 o 
   2  12   1      331.37      389.68     10.50 o 
   3  12   1      402.48      407.36     12.61 o 
   4  12   1       81.53       85.73      9.00 o 
   5  12   1        2.24        6.81      3.84 o 
  -5  13   1        5.17        5.20      5.53 o 
  -4  13   1       87.86       99.51     10.73 o 
  -3  13   1       59.96       75.25      6.80 o 
  -2  13   1        2.74        2.59      1.31 o 
  -1  13   1      316.83      319.40     16.57 o 
   0  13   1        0.06        1.11      0.78 o 
   1  13   1      610.78      626.12     18.40 o 
   2  13   1      240.39      254.12      8.82 o 
   3  13   1      283.23      276.15     10.61 o 
   4  13   1       14.78       14.36      3.92 o 
   5  13   1        6.90        7.26      4.19 o 
  -5  14   1        0.74        0.38      4.89 o 
  -4  14   1        3.60        6.17      4.28 o 
  -3  14   1        6.13        8.55      3.22 o 
  -2  14   1      217.55      228.32      8.28 o 
  -1  14   1      112.42      140.80      6.06 o 
   0  14   1        5.54       11.29      1.49 o 
   1  14   1       93.10       99.66      4.42 o 
   2  14   1        3.17        1.76      1.87 o 
   3  14   1       88.62       90.84      7.34 o 
   4  14   1       47.51       46.91      8.81 o 
   5  14   1        1.42        0.39      3.30 o 
  -5  15   1        8.29       10.62      6.42 o 
  -4  15   1       39.67       52.30     10.16 o 
  -3  15   1       93.97       96.46      8.02 o 
  -2  15   1      147.56      155.85      8.08 o 
  -1  15   1      127.11      157.43      7.81 o 
   0  15   1      280.36      292.74     12.03 o 
   1  15   1       94.91       89.25      4.05 o 
   2  15   1      249.79      223.22      8.82 o 
   3  15   1       44.96       51.22      5.46 o 
   4  15   1        7.49        9.20      4.07 o 
   5  15   1        9.47       10.12      6.02 o 
  -5  16   1        6.46        9.97      6.12 o 
  -4  16   1       19.27       16.42      6.77 o 
  -3  16   1        0.14        1.34      2.33 o 
  -2  16   1       42.80       51.85      5.07 o 
  -1  16   1      319.49      314.10     11.60 o 
   0  16   1       71.13       66.29      3.36 o 
   1  16   1       76.96       74.83      4.48 o 
   2  16   1      220.88      211.20      8.39 o 
   3  16   1      585.64      530.50     28.36 o 
   4  16   1        6.07        3.29      3.48 o 
   5  16   1        4.41        4.15      5.71 o 
  -5  17   1        5.59        5.38      6.13 o 
  -4  17   1       14.37       14.68      7.48 o 
  -3  17   1       24.51       30.94     14.08 o 
  -2  17   1        6.17        3.11      2.03 o 
  -1  17   1       10.22        8.39      1.99 o 
   0  17   1       25.85       25.19      2.45 o 
   1  17   1       40.78       52.94      3.87 o 
   2  17   1        8.66       11.82      2.75 o 
   3  17   1      173.60      185.02      9.58 o 
   4  17   1        1.92        4.38      3.32 o 
   5  17   1        8.46       13.34      5.63 o 
  -4  18   1       35.71       33.82      9.66 o 
  -3  18   1       45.32       46.07      8.51 o 
  -2  18   1       34.35       28.99      3.77 o 
  -1  18   1      171.03      162.86      5.96 o 
   0  18   1       79.96       91.86      5.80 o 
   1  18   1       79.92       96.00      7.25 o 
   2  18   1     1164.11     1070.76     19.92 o 
   3  18   1      124.40      116.35      8.87 o 
   4  18   1        0.50        0.23      3.25 o 
  -4  19   1        0.75        2.15      3.75 o 
  -3  19   1       37.80       46.88      9.25 o 
  -2  19   1       47.72       48.50      5.34 o 
  -1  19   1       36.18       39.66      3.75 o 
   0  19   1       41.81       51.72      3.66 o 
   1  19   1      138.91      137.79      5.74 o 
   2  19   1      927.32      968.97     54.75 o 
   3  19   1      228.35      213.45     10.09 o 
   4  19   1        4.35        0.91      4.74 o 
  -4  20   1       12.57       20.72      7.42 o 
  -3  20   1        0.01        1.27      4.03 o 
  -2  20   1      191.51      182.30     11.31 o 
  -1  20   1       75.72       84.47      5.32 o 
   0  20   1       31.92       37.99      3.94 o 
   1  20   1       82.95       83.12      5.05 o 
   2  20   1      119.69      126.08      7.67 o 
   3  20   1        1.54        0.40      2.10 o 
   4  20   1        0.00       -0.12      5.07 o 
  -4  21   1        6.36       10.51      5.27 o 
  -3  21   1       22.73       32.98      7.45 o 
  -2  21   1       16.68       13.61      4.00 o 
  -1  21   1       76.91       94.30      6.79 o 
   0  21   1       47.01       54.51      3.99 o 
   1  21   1       22.96       24.43      4.30 o 
   2  21   1       21.61       20.94      4.06 o 
   3  21   1       29.17       30.32      4.90 o 
   4  21   1       19.12       14.45      5.80 o 
  -4  22   1        4.18        3.19      6.04 o 
  -3  22   1       24.73       21.58      6.19 o 
  -2  22   1        5.03        9.15      4.25 o 
  -1  22   1       22.31       20.03      3.15 o 
   0  22   1       13.83       13.98      2.32 o 
   1  22   1        0.71        0.60      1.77 o 
   2  22   1       12.27       13.94      3.25 o 
   3  22   1       50.74       59.71      7.99 o 
   4  22   1        5.02        3.56      5.32 o 
  -4  23   1        1.31        3.23      5.56 o 
  -3  23   1       24.00       23.47      7.35 o 
  -2  23   1        0.40        1.69      3.44 o 
  -1  23   1      290.97      275.06     11.67 o 
   0  23   1        0.03        1.46      1.49 o 
   1  23   1        5.96        5.01      2.36 o 
   2  23   1        0.32        1.77      2.16 o 
   3  23   1       20.04       21.60      5.26 o 
   4  23   1        6.70        1.35      5.01 o 
  -3  24   1        1.60        0.02      3.76 o 
  -2  24   1        0.66        1.71      3.73 o 
  -1  24   1       16.55       17.33      3.07 o 
   0  24   1      107.37      110.49      6.37 o 
   1  24   1        6.42        4.73      2.45 o 
   2  24   1       27.97       21.29      3.95 o 
   3  24   1        1.34        0.38      2.97 o 
  -3  25   1        7.07       11.07      5.18 o 
  -2  25   1       29.49       33.81      7.22 o 
  -1  25   1       16.93       22.47      4.44 o 
   0  25   1       78.78       94.64      6.43 o 
   1  25   1       10.36        9.38      2.65 o 
   2  25   1        0.07        0.29      2.32 o 
   3  25   1        6.04        5.29      3.27 o 
  -3  26   1       12.83       19.54      6.78 o 
  -2  26   1       95.94      101.65     23.40 o 
  -1  26   1       51.00       53.28     10.02 o 
   0  26   1       17.23       19.05      3.72 o 
   1  26   1       27.33       30.11      4.19 o 
   2  26   1        4.55        7.10      2.76 o 
   3  26   1        1.16        1.81      3.20 o 
  -3  27   1       24.43       34.77      8.63 o 
  -2  27   1        2.51        2.46      7.08 o 
  -1  27   1        4.35        3.69      2.83 o 
   0  27   1       93.28      117.95      8.47 o 
   1  27   1       38.84       36.86      4.94 o 
   2  27   1        9.48        9.70      7.58 o 
   3  27   1        3.30        5.61      4.11 o 
  -2  28   1        4.08       -2.78      5.50 o 
  -1  28   1       52.48       48.01     16.89 o 
   0  28   1      194.71      218.20     19.96 o 
   1  28   1        0.02        3.14      2.51 o 
   2  28   1        0.06        0.55      3.01 o 
  -2  29   1        3.42        6.82      4.55 o 
  -1  29   1        1.19        4.38      6.15 o 
   0  29   1        0.99        4.57      4.30 o 
   1  29   1        4.72        5.92      3.26 o 
   2  29   1        5.56        8.02      4.28 o 
  -2  30   1        5.13        7.87      5.17 o 
  -1  30   1       19.22       25.91      6.54 o 
   0  30   1      130.98      180.68     26.62 o 
   1  30   1       18.30       21.12      4.21 o 
   2  30   1        0.67        0.32      3.57 o 
  -1  31   1        2.24        4.19      6.15 o 
   0  31   1        1.25        6.13      7.08 o 
   1  31   1        4.62        6.70      3.65 o 
   0  32   1       45.19       58.17     15.47 o 
  -5   0   2      127.22       89.85     12.78 o 
  -4   0   2      226.71      227.58     12.45 o 
  -3   0   2      528.26      552.96     23.49 o 
  -2   0   2      314.06      329.57     15.44 o 
   0   0   2       38.60       36.99      1.90 o 
   1   0   2     1613.47     1348.46    163.47 o 
   2   0   2      382.67      523.67     11.46 o 
   3   0   2       99.84      126.26      8.24 o 
   4   0   2        3.14        2.07      3.83 o 
   5   0   2        6.97        7.00      5.64 o 
  -5   1   2        0.63        3.25      2.90 o 
  -4   1   2       60.17       68.67      5.73 o 
  -3   1   2      187.01      219.89     11.39 o 
  -2   1   2       34.11       35.32      5.37 o 
  -1   1   2       90.75       74.01      4.81 o 
   0   1   2       51.16       42.43      1.58 o 
   1   1   2     1579.46     1628.20     21.55 o 
   2   1   2      299.29      320.25     10.76 o 
   3   1   2       84.45       69.17      5.12 o 
   4   1   2      166.14      163.01     15.55 o 
   5   1   2       10.91       11.49      4.38 o 
  -5   2   2       10.42        9.38      3.40 o 
  -4   2   2        8.20       15.70      3.08 o 
  -3   2   2      289.41      336.75     11.03 o 
  -2   2   2       10.77       15.17      3.08 o 
  -1   2   2      498.94      591.77     38.82 o 
   0   2   2     7594.07     7936.67    756.85 o 
   1   2   2     5866.98     5894.66    115.28 o 
   2   2   2       67.28       94.06      9.79 o 
   3   2   2       13.30       16.82      2.91 o 
   4   2   2        0.24        4.17      2.54 o 
   5   2   2       38.17       32.31      7.03 o 
  -5   3   2       18.35       23.22      4.50 o 
  -4   3   2       13.49       10.71      2.58 o 
  -3   3   2       23.81       28.04      3.93 o 
  -2   3   2        0.09        2.18      1.08 o 
  -1   3   2       70.48       76.66      3.18 o 
   0   3   2       18.72       19.47      1.41 o 
   1   3   2     1420.82     1475.33     32.65 o 
   2   3   2       12.37       14.63      1.85 o 
   3   3   2        0.16        1.81      1.37 o 
   4   3   2       56.20       60.29      6.97 o 
   5   3   2       15.08       14.57      4.60 o 
  -5   4   2       16.10       21.12      4.41 o 
  -4   4   2        0.43        1.15      1.74 o 
  -3   4   2      240.91      220.01     31.69 o 
  -2   4   2       50.76       42.85     15.10 o 
  -1   4   2     2160.05     2390.18    394.23 o 
   0   4   2      883.78      950.70     84.27 o 
   1   4   2     6372.11     6636.72    124.48 o 
   2   4   2       57.14       68.75      3.14 o 
   3   4   2       43.12       50.93      3.92 o 
   4   4   2       22.05       18.59      4.12 o 
   5   4   2       15.96       15.79      5.32 o 
  -5   5   2       80.65       81.56      8.44 o 
  -4   5   2        1.72        4.21      2.58 o 
  -3   5   2        1.29        3.03      1.47 o 
  -2   5   2     1102.75     1119.43     61.46 o 
  -1   5   2        3.77        2.86      0.77 o 
   0   5   2     5229.28     4314.01     69.54 o 
   1   5   2     5143.42     5418.36     46.98 o 
   2   5   2      753.12      732.26     10.46 o 
   3   5   2        6.92        8.86      2.42 o 
   4   5   2        0.23        1.06      2.59 o 
   5   5   2       98.41       90.72     11.59 o 
  -5   6   2       19.96       21.28      6.90 o 
  -4   6   2        7.35        3.34      2.67 o 
  -3   6   2       15.99       12.23      2.20 o 
  -2   6   2      113.32       95.28      7.82 o 
  -1   6   2       24.28       20.05      2.35 o 
   0   6   2     1521.99     1526.73     49.38 o 
   1   6   2     3727.78     4017.56     40.18 o 
   2   6   2       34.47       35.99      3.65 o 
   3   6   2      110.33      112.37      6.32 o 
   4   6   2      107.33      111.67     12.60 o 
   5   6   2       50.21       50.94      9.40 o 
  -5   7   2        4.68        5.72      5.07 o 
  -4   7   2       63.58       73.08      9.96 o 
  -3   7   2       50.75       59.79      3.91 o 
  -2   7   2      859.84      961.42     51.01 o 
  -1   7   2      624.74      609.25     27.62 o 
   0   7   2     1135.51     1043.65     44.09 o 
   1   7   2     2069.43     2122.99     41.22 o 
   2   7   2      468.01      480.74     10.77 o 
   3   7   2       35.44       37.95      4.51 o 
   4   7   2       51.80       56.47      8.21 o 
   5   7   2       12.04       10.40      3.75 o 
  -5   8   2       65.12       53.27     13.20 o 
  -4   8   2        0.63        0.79      2.36 o 
  -3   8   2      160.25      169.00     20.45 o 
  -2   8   2     1756.77     2141.63    135.02 o 
  -1   8   2     2982.64     3114.28    204.10 o 
   0   8   2      350.25      235.43     59.76 o 
   1   8   2      127.92      137.03      4.31 o 
   2   8   2       45.57       38.68      3.77 o 
   3   8   2       73.54      102.63      6.97 o 
   4   8   2       23.34       32.13      5.38 o 
   5   8   2        5.40        2.74      2.99 o 
  -5   9   2       11.01       15.30      6.07 o 
  -4   9   2       13.94       14.34      3.80 o 
  -3   9   2       31.20       29.97      5.23 o 
  -2   9   2      500.42      496.46     39.11 o 
  -1   9   2      153.57      241.75     12.65 o 
   0   9   2      102.48       84.16     14.13 o 
   1   9   2      431.57      489.04     12.11 o 
   2   9   2      465.85      433.93     10.81 o 
   3   9   2       10.84        9.64      2.72 o 
   4   9   2       10.19        9.64      3.63 o 
   5   9   2        0.57        1.36      3.12 o 
  -5  10   2       12.87       14.19      6.26 o 
  -4  10   2       20.57       20.36      5.87 o 
  -3  10   2      141.06      182.83     13.01 o 
  -2  10   2        0.01        0.26      1.04 o 
  -1  10   2      520.09      577.45     41.84 o 
   0  10   2      114.12       90.29      9.14 o 
   1  10   2     2934.33     2994.61     28.95 o 
   2  10   2     2532.36     2594.36    123.43 o 
   3  10   2       52.73       54.63      5.68 o 
   4  10   2       37.61       32.72      5.87 o 
   5  10   2        4.91        9.98      4.26 o 
  -5  11   2       25.03       30.06     14.90 o 
  -4  11   2        4.20        4.23      3.58 o 
  -3  11   2        4.18        0.48      1.77 o 
  -2  11   2      207.57      194.62     36.89 o 
  -1  11   2      146.50      156.18      8.25 o 
   0  11   2      802.09      754.38     78.13 o 
   1  11   2      896.40      856.69     21.73 o 
   2  11   2      408.37      433.10     11.28 o 
   3  11   2       55.15       56.79      5.59 o 
   4  11   2        0.77        1.16      2.77 o 
   5  11   2        1.59        3.71      3.66 o 
  -5  12   2        1.81        4.74      4.86 o 
  -4  12   2       15.26       18.16      5.87 o 
  -3  12   2       26.14       25.18      7.81 o 
  -2  12   2       86.53       85.15      4.22 o 
  -1  12   2      184.80      157.11      8.51 o 
   0  12   2       66.69       65.79      5.72 o 
   1  12   2      279.89      271.11     14.45 o 
   2  12   2      474.43      472.68     16.01 o 
   3  12   2        0.51        2.73      2.22 o 
   4  12   2        2.40        4.64      3.41 o 
   5  12   2        0.05        0.92      3.58 o 
  -5  13   2        0.79        0.58      3.82 o 
  -4  13   2       51.21       87.65     13.23 o 
  -3  13   2       57.27       51.83     11.51 o 
  -2  13   2       11.77       22.07      2.95 o 
  -1  13   2      432.08      441.26     15.61 o 
   0  13   2      872.44      951.83     45.14 o 
   1  13   2      145.18      140.06      8.85 o 
   2  13   2      808.25      766.75     15.02 o 
   3  13   2     1133.92     1099.13     40.31 o 
   4  13   2      175.19      185.96     16.47 o 
   5  13   2        1.13       -2.73      2.98 o 
  -5  14   2       25.80       13.71      6.62 o 
  -4  14   2        0.83        6.90      5.57 o 
  -3  14   2       58.99       56.99      9.32 o 
  -2  14   2       63.49       70.85      4.59 o 
  -1  14   2       12.48       11.77      1.95 o 
   0  14   2       12.57        9.88      1.64 o 
   1  14   2      256.67      264.41     10.14 o 
   2  14   2       26.20       23.64      3.66 o 
   3  14   2     1168.51     1158.61     79.99 o 
   4  14   2       59.22       64.85      7.45 o 
   5  14   2        0.01        2.02      3.41 o 
  -5  15   2        0.26       -1.52      5.32 o 
  -4  15   2       28.32       45.17      9.84 o 
  -3  15   2       76.98      147.91     39.27 o 
  -2  15   2      154.91      160.53     26.41 o 
  -1  15   2        3.23        8.98      1.77 o 
   0  15   2      228.96      240.56     18.09 o 
   1  15   2      138.88      149.18      4.82 o 
   2  15   2      215.86      188.13     12.27 o 
   3  15   2      224.16      222.84     21.20 o 
   4  15   2        2.15        5.64      3.01 o 
   5  15   2        0.67        0.76      3.44 o 
  -5  16   2        9.46       11.03      7.74 o 
  -4  16   2        3.19        4.91      5.14 o 
  -3  16   2       10.50       10.07      4.42 o 
  -2  16   2        0.78        1.04      1.38 o 
  -1  16   2       49.14       57.04      8.35 o 
   0  16   2      661.52      715.06     41.34 o 
   1  16   2      229.73      263.42     12.84 o 
   2  16   2       32.22       31.11      4.15 o 
   3  16   2        0.06        1.60      2.18 o 
   4  16   2       16.10       16.62      4.00 o 
   5  16   2        4.54        3.63      3.69 o 
  -5  17   2        3.47        5.93      5.77 o 
  -4  17   2       13.74       14.71      6.50 o 
  -3  17   2        6.49        5.36      4.18 o 
  -2  17   2        0.94        1.06      1.55 o 
  -1  17   2        3.27        1.14      1.37 o 
   0  17   2       88.60       89.66      4.94 o 
   1  17   2        7.53        4.77      1.84 o 
   2  17   2        0.50        0.20      1.77 o 
   3  17   2      159.78      150.24     11.22 o 
   4  17   2      131.11      130.53     10.43 o 
  -4  18   2       20.20       25.61      9.58 o 
  -3  18   2       43.37       50.67      9.78 o 
  -2  18   2       15.50       13.55      4.85 o 
  -1  18   2       74.72       39.36     20.07 o 
   0  18   2      154.73      151.98      6.03 o 
   1  18   2      128.95      122.52      5.76 o 
   2  18   2       18.79       21.88      3.76 o 
   3  18   2       33.68       44.54      5.99 o 
   4  18   2       36.55       36.74      5.66 o 
  -4  19   2        9.26       13.08      6.41 o 
  -3  19   2        0.83        4.38      3.75 o 
  -2  19   2       23.14       28.52      6.32 o 
  -1  19   2        0.41        1.19      1.42 o 
   0  19   2      111.66      107.77      7.13 o 
   1  19   2      191.42      203.08      7.80 o 
   2  19   2        4.85        5.64      2.62 o 
   3  19   2        9.86       13.58      3.60 o 
   4  19   2       11.78        9.62      3.95 o 
  -4  20   2        5.82        5.56      5.90 o 
  -3  20   2       19.03       26.26      7.45 o 
  -2  20   2       91.95       97.96     11.48 o 
  -1  20   2       51.92       48.90      4.69 o 
   0  20   2        9.00        8.73      2.10 o 
   1  20   2        1.95        3.40      1.78 o 
   2  20   2        0.00        1.70      2.09 o 
   3  20   2      155.89      133.77      9.43 o 
   4  20   2       72.77       70.12      8.27 o 
  -4  21   2       22.66       27.92      9.65 o 
  -3  21   2        6.10        9.72      4.80 o 
  -2  21   2       32.34       30.40      6.87 o 
  -1  21   2      116.01      107.09      5.88 o 
   0  21   2        3.29        7.12      2.12 o 
   1  21   2      329.00      283.89      9.72 o 
   2  21   2       85.16       69.86      8.20 o 
   3  21   2       14.98       12.01      3.25 o 
   4  21   2       46.33       44.69     11.33 o 
  -4  22   2        0.23       -0.66      4.71 o 
  -3  22   2        2.36        3.46      3.91 o 
  -2  22   2        2.07        0.50      3.37 o 
  -1  22   2        7.09        7.43      3.10 o 
   0  22   2        0.06        1.11      1.67 o 
   1  22   2      122.20      101.07      9.35 o 
   2  22   2       97.57      104.19     14.49 o 
   3  22   2        0.01       -0.30      2.34 o 
   4  22   2        6.46       -0.93      3.90 o 
  -4  23   2       45.09       51.67      9.69 o 
  -3  23   2        0.01        4.16      5.30 o 
  -2  23   2       45.94       33.61      7.15 o 
  -1  23   2      124.99      122.68     21.28 o 
   0  23   2       44.36       47.06      4.89 o 
   1  23   2      148.10      140.07     14.74 o 
   2  23   2       11.73        9.63      3.12 o 
   3  23   2        2.53        5.62      3.07 o 
   4  23   2       17.85       13.70      6.06 o 
  -3  24   2        2.29        0.30      4.44 o 
  -2  24   2        0.52        1.08      3.61 o 
  -1  24   2        6.51        8.42      3.38 o 
   0  24   2        0.15        2.49      2.81 o 
   1  24   2       56.53       65.69      7.19 o 
   2  24   2        1.30        0.75      2.13 o 
   3  24   2        7.28        8.10      3.39 o 
  -3  25   2       15.70       16.13      5.86 o 
  -2  25   2       41.75       37.89      7.79 o 
  -1  25   2       33.56       45.88      8.26 o 
   0  25   2        5.65        4.19      2.79 o 
   1  25   2       48.77       53.32      5.84 o 
   2  25   2       16.76       15.07      3.74 o 
   3  25   2        0.40        2.80      2.84 o 
  -3  26   2        2.94        0.86      3.98 o 
  -2  26   2        6.27        6.81      4.91 o 
  -1  26   2        0.55        1.33      3.21 o 
   0  26   2       67.54       89.07     19.25 o 
   1  26   2      101.18       90.92      7.58 o 
   2  26   2        0.33        2.46      2.68 o 
   3  26   2        5.21        4.63      2.74 o 
  -3  27   2        2.08        5.41      5.81 o 
  -2  27   2        6.73        8.94      4.84 o 
  -1  27   2        0.77        1.44      3.59 o 
   0  27   2       41.31       55.13     21.75 o 
   1  27   2        0.56       -0.18      2.05 o 
   2  27   2       22.80       22.60      4.24 o 
   3  27   2       13.74       11.97      4.53 o 
  -2  28   2        4.97        5.03      4.70 o 
  -1  28   2       17.46       21.17      5.54 o 
   0  28   2       34.01       49.25      9.93 o 
   1  28   2        3.54        1.73      2.29 o 
   2  28   2        9.55       11.17      3.65 o 
  -2  29   2        0.12        2.54      4.11 o 
  -1  29   2        0.03        4.45      6.18 o 
   0  29   2        3.03        8.40      6.04 o 
   1  29   2       11.10       12.73      3.28 o 
   2  29   2        0.28        2.70      2.97 o 
  -2  30   2        4.65        1.00      4.68 o 
  -1  30   2        0.03        8.33      8.42 o 
   0  30   2        1.25       -0.67      4.96 o 
   1  30   2        1.39        2.94      3.49 o 
  -1  31   2      110.69      154.17     24.45 o 
   0  31   2       27.27       25.80      7.72 o 
   1  31   2        2.89        8.91      4.32 o 
  -5   1   3        3.62        7.74      3.00 o 
  -4   1   3       45.64       43.99      5.33 o 
  -3   1   3       34.88       40.86      5.56 o 
  -2   1   3       17.67       11.56      6.84 o 
  -1   1   3      316.30      315.82     22.64 o 
   0   1   3      465.71      476.40      6.75 o 
   1   1   3       91.82       94.91      3.29 o 
   2   1   3       61.57       67.79      2.90 o 
   3   1   3       28.82       31.37      2.81 o 
   4   1   3       22.87       24.21      6.28 o 
   5   1   3       84.65       87.21     11.67 o 
  -5   2   3        0.78        0.34      2.48 o 
  -4   2   3       44.45       42.64      7.61 o 
  -3   2   3       14.30       13.36      2.47 o 
  -2   2   3      100.91       85.37      6.32 o 
  -1   2   3     1541.06     1487.68    194.27 o 
   0   2   3     2515.23     2534.76     71.77 o 
   1   2   3      146.84      145.34      4.42 o 
   2   2   3      385.96      431.91      9.80 o 
   3   2   3       11.91       13.81      2.18 o 
   4   2   3        0.00        0.76      2.18 o 
   5   2   3        3.68        5.02      3.68 o 
  -5   3   3        3.43        6.00      4.70 o 
  -4   3   3        5.95        6.04      1.91 o 
  -3   3   3       16.22       17.10      2.94 o 
  -2   3   3      238.19      266.30     20.53 o 
  -1   3   3        5.00        5.92      0.98 o 
   0   3   3       65.95       71.63      5.51 o 
   1   3   3      225.21      208.92      4.76 o 
   2   3   3      146.95      175.79      4.74 o 
   3   3   3       42.41       26.40      5.76 o 
   4   3   3       16.85       14.63      4.74 o 
   5   3   3        0.76        2.66      3.59 o 
  -5   4   3        1.01        2.76      3.76 o 
  -4   4   3        0.19        0.38      1.98 o 
  -3   4   3      126.36      109.42     14.98 o 
  -2   4   3      147.00      181.52     13.27 o 
  -1   4   3      242.22      227.42     20.36 o 
   0   4   3      155.51      162.12      8.06 o 
   1   4   3        5.05        5.22      0.88 o 
   2   4   3      235.83      237.97      5.13 o 
   3   4   3       23.68       25.05      4.04 o 
   4   4   3       22.53       20.37      4.63 o 
   5   4   3       20.10       20.03      5.90 o 
  -5   5   3       76.05       91.65     21.45 o 
  -4   5   3        4.47        5.13      2.66 o 
  -3   5   3       85.01       70.69     20.77 o 
  -2   5   3     1083.60     1294.96    111.02 o 
  -1   5   3       37.21       35.68      3.36 o 
   0   5   3      214.43      214.27      4.88 o 
   1   5   3        5.34        8.64      1.13 o 
   2   5   3      619.10      657.97     39.37 o 
   3   5   3      114.54      121.68      6.36 o 
   4   5   3       20.79       29.83      5.35 o 
   5   5   3       16.66       13.44      5.15 o 
  -5   6   3        0.01        2.48      3.78 o 
  -4   6   3        3.31        1.74      2.32 o 
  -3   6   3        0.81        2.13      1.41 o 
  -2   6   3       35.17       38.94      3.62 o 
  -1   6   3      410.37      456.46     18.13 o 
   0   6   3     1550.77     1667.35    153.93 o 
   1   6   3        6.84        5.31      0.97 o 
   2   6   3      396.56      359.07     11.29 o 
   3   6   3      128.02      129.25      7.30 o 
   4   6   3       96.12      107.12      9.65 o 
   5   6   3       24.25       22.86      6.53 o 
  -5   7   3        8.27       11.25      5.31 o 
  -4   7   3      126.68      145.49     15.91 o 
  -3   7   3        2.00        8.60      1.92 o 
  -2   7   3       97.74      152.49      5.36 o 
  -1   7   3       57.67       43.28      2.27 o 
   0   7   3      561.45      530.12     59.06 o 
   1   7   3      753.30      936.46     32.29 o 
   2   7   3     1496.48     1448.48     34.16 o 
   3   7   3       31.62       40.87      4.83 o 
   4   7   3      120.79      105.37      7.23 o 
   5   7   3        0.02        1.80      3.45 o 
  -5   8   3        9.26       11.34      5.24 o 
  -4   8   3        0.00       -3.92      4.76 o 
  -3   8   3      248.67      233.41      7.70 o 
  -2   8   3      879.25      994.06     63.40 o 
  -1   8   3      992.78     1012.00     16.77 o 
   0   8   3      338.12      371.53     24.08 o 
   1   8   3        3.70        6.04      1.13 o 
   2   8   3       73.35       78.54      4.84 o 
   3   8   3      124.91      126.76      7.32 o 
   4   8   3      268.00      264.18     10.93 o 
   5   8   3       10.78       15.28      7.41 o 
  -5   9   3        2.64        1.57      6.16 o 
  -4   9   3        3.67        6.29      3.54 o 
  -3   9   3       91.22       78.39      6.28 o 
  -2   9   3      222.85      247.88      8.75 o 
  -1   9   3      569.43      686.01     38.21 o 
   0   9   3      189.19      220.92     41.15 o 
   1   9   3        2.29        2.66      0.84 o 
   2   9   3      989.84      952.75     27.48 o 
   3   9   3      168.06      162.76     10.28 o 
   4   9   3      538.83      531.17     33.32 o 
   5   9   3       41.00       30.10      6.73 o 
  -5  10   3      105.95      103.50     28.55 o 
  -4  10   3       52.95       43.30      8.23 o 
  -3  10   3       94.58       96.76      7.30 o 
  -2  10   3       14.65       18.29      2.37 o 
  -1  10   3      629.22      684.76     70.68 o 
   0  10   3       99.49       80.48      7.94 o 
   1  10   3      896.35      933.02     19.64 o 
   2  10   3      356.15      333.71     23.64 o 
   3  10   3      614.78      547.83     34.19 o 
   4  10   3       95.32       97.88      8.01 o 
   5  10   3        3.29        2.17      3.67 o 
  -5  11   3        7.88        2.92      4.33 o 
  -4  11   3      288.47      361.66     53.72 o 
  -3  11   3       51.01       80.13     11.85 o 
  -2  11   3       72.96       79.17      5.94 o 
  -1  11   3        0.90        1.15      0.84 o 
   0  11   3     1880.42     1235.53    147.97 o 
   1  11   3     3806.07     3702.96    132.54 o 
   2  11   3       69.72       75.56      5.31 o 
   3  11   3        0.08       -0.93      1.83 o 
   4  11   3       89.67       87.24      7.84 o 
   5  11   3        7.63        8.62      4.49 o 
  -5  12   3       40.88       46.62      9.88 o 
  -4  12   3        4.14        5.60      4.71 o 
  -3  12   3      125.38      124.90     31.62 o 
  -2  12   3       52.52       49.61      4.05 o 
  -1  12   3      698.09      858.38     51.33 o 
   0  12   3     1364.00     1011.17    127.27 o 
   1  12   3      285.72      254.39      5.76 o 
   2  12   3      267.84      256.37      8.60 o 
   3  12   3      339.76      335.35     18.93 o 
   4  12   3       87.68       89.67      8.38 o 
   5  12   3        8.56        7.54      4.14 o 
  -5  13   3        0.98       -2.13      4.60 o 
  -4  13   3       14.29       19.43      9.31 o 
  -3  13   3      132.31      238.67     38.51 o 
  -2  13   3      368.60      374.82     34.94 o 
  -1  13   3     1108.12     1312.04     82.85 o 
   0  13   3      824.21      681.93     66.79 o 
   1  13   3       69.75       53.39      3.80 o 
   2  13   3       12.87       15.73      3.01 o 
   3  13   3       22.36       18.16      3.65 o 
   4  13   3       39.10       38.71      5.42 o 
   5  13   3        0.41        0.95      3.76 o 
  -5  14   3       12.65       21.52      8.77 o 
  -4  14   3       43.16       66.66     21.34 o 
  -3  14   3      144.57      155.13     12.10 o 
  -2  14   3       27.71       29.39      3.13 o 
  -1  14   3       21.61       42.35      8.60 o 
   0  14   3      415.88      338.28     56.20 o 
   1  14   3       18.72       24.43      2.31 o 
   2  14   3       90.16       81.28      5.57 o 
   3  14   3      213.12      193.06     10.36 o 
   4  14   3       87.57       91.37      8.44 o 
   5  14   3        0.89       -1.47      3.49 o 
  -5  15   3        0.02       -0.83      4.66 o 
  -4  15   3        3.50       11.00      6.39 o 
  -3  15   3        6.15        2.29      4.24 o 
  -2  15   3        9.51        6.32      2.37 o 
  -1  15   3       37.71       52.25      8.22 o 
   0  15   3      336.73      219.17     35.66 o 
   1  15   3      396.29      361.38     12.15 o 
   2  15   3      339.34      298.64      9.87 o 
   3  15   3       46.72       42.78      5.13 o 
   4  15   3       33.87       31.77      5.26 o 
   5  15   3        3.37        7.30      4.31 o 
  -5  16   3       41.44       46.77     16.92 o 
  -4  16   3       28.87       37.18     11.52 o 
  -3  16   3        9.71        2.96      4.22 o 
  -2  16   3       42.49       60.39      6.46 o 
  -1  16   3       46.35       51.19      5.93 o 
   0  16   3       34.24       33.48      4.21 o 
   1  16   3      207.37      203.30      8.80 o 
   2  16   3        1.31        3.89      2.01 o 
   3  16   3        3.55        3.83      2.37 o 
   4  16   3        0.00        1.10      2.25 o 
  -5  17   3        0.68       -6.75      6.28 o 
  -4  17   3       18.01       24.71      7.87 o 
  -3  17   3        6.68        7.98      4.39 o 
  -2  17   3      106.56       93.02     20.94 o 
  -1  17   3      100.52      107.74      6.41 o 
   0  17   3       81.91       87.20      4.68 o 
   1  17   3       13.76       17.31      2.88 o 
   2  17   3      681.91      596.25     19.27 o 
   3  17   3      322.80      303.44     15.17 o 
   4  17   3       63.94       57.28      6.96 o 
  -4  18   3        5.54        7.19      6.19 o 
  -3  18   3       43.70       45.79     13.23 o 
  -2  18   3        7.85       11.55      3.30 o 
  -1  18   3      422.61      400.23     32.52 o 
   0  18   3       77.78       74.78      7.70 o 
   1  18   3       44.74       47.15      4.66 o 
   2  18   3       35.46       33.17      4.55 o 
   3  18   3       77.50       71.62      8.36 o 
   4  18   3        1.81        3.79      3.02 o 
  -4  19   3       49.04       58.78     12.60 o 
  -3  19   3       33.76       52.79      9.90 o 
  -2  19   3       98.65       82.56      7.21 o 
  -1  19   3       94.91      104.13     10.76 o 
   0  19   3       24.66       25.96      4.20 o 
   1  19   3        1.72        1.25      1.51 o 
   2  19   3        0.43        0.53      1.70 o 
   3  19   3        7.70        7.73      3.05 o 
   4  19   3        0.83        1.61      2.85 o 
  -4  20   3       13.46       16.58      6.86 o 
  -3  20   3        1.67        0.91      3.14 o 
  -2  20   3        0.02       -3.45      3.32 o 
  -1  20   3        4.51        5.86      2.61 o 
   0  20   3       47.56       66.52      9.63 o 
   1  20   3      155.74      134.07      6.81 o 
   2  20   3      119.63      134.05     16.71 o 
   3  20   3        9.88        7.39      2.94 o 
   4  20   3        4.81        2.75      3.44 o 
  -4  21   3        0.41       -0.05      5.24 o 
  -3  21   3       31.84       43.04      9.19 o 
  -2  21   3      127.26      136.15     11.48 o 
  -1  21   3       52.17       63.79     10.49 o 
   0  21   3        1.52        3.82      1.96 o 
   1  21   3        0.01        2.92      1.89 o 
   2  21   3        5.03        7.78      2.69 o 
   3  21   3        6.65        6.56      2.90 o 
   4  21   3       26.89       25.48      5.22 o 
  -4  22   3        0.29       -0.83      4.61 o 
  -3  22   3        0.30        1.35      4.24 o 
  -2  22   3        0.30       -0.56      3.37 o 
  -1  22   3       18.02       23.06      4.42 o 
   0  22   3        3.88        5.87      2.26 o 
   1  22   3       43.00       40.99      4.75 o 
   2  22   3       45.56       42.59      5.32 o 
   3  22   3       29.50       27.72      4.49 o 
   4  22   3        0.11       -0.78      2.79 o 
  -4  23   3        2.66        2.83      4.84 o 
  -3  23   3        0.79        6.99      4.68 o 
  -2  23   3       38.09       40.55     12.25 o 
  -1  23   3        1.00        1.87      2.84 o 
   0  23   3      115.65      149.68     37.19 o 
   1  23   3       10.49        8.08      2.46 o 
   2  23   3        4.48        6.34      2.64 o 
   3  23   3        0.17        4.01      2.88 o 
  -3  24   3       19.06       23.80      7.24 o 
  -2  24   3        2.84        5.13      4.24 o 
  -1  24   3        3.47        5.18      2.87 o 
   0  24   3        1.98        1.91      3.50 o 
   1  24   3        3.00        4.40      2.35 o 
   2  24   3        9.61       11.97      2.91 o 
   3  24   3       11.80       19.75      4.19 o 
  -3  25   3        0.49        4.81      5.36 o 
  -2  25   3        0.37       -0.41      3.49 o 
  -1  25   3       75.56       72.49      9.02 o 
   0  25   3       13.36       22.27      6.29 o 
   1  25   3       30.15       24.45      3.80 o 
   2  25   3       12.45        9.37      3.04 o 
   3  25   3        0.08        1.99      2.80 o 
  -3  26   3        5.12        7.45      5.72 o 
  -2  26   3        8.91       11.36      5.64 o 
  -1  26   3       34.40       30.63     10.36 o 
   0  26   3      199.07      234.41     50.72 o 
   1  26   3        5.81        5.63      2.56 o 
   2  26   3        4.72        7.25      3.02 o 
   3  26   3        0.13        0.83      2.81 o 
  -3  27   3       12.10       12.08      5.72 o 
  -2  27   3        0.08        0.35      4.09 o 
  -1  27   3       20.56       18.97      5.50 o 
   0  27   3       79.02      115.44     22.36 o 
   1  27   3        8.22        6.94      3.18 o 
   2  27   3       13.15       15.76      3.96 o 
  -2  28   3        0.02        2.74      4.70 o 
  -1  28   3        4.10        0.60      5.27 o 
   0  28   3       13.81       14.76      6.60 o 
   1  28   3        0.52        0.91      6.62 o 
   2  28   3        0.22        2.90      2.53 o 
  -2  29   3        0.03        4.55      5.20 o 
  -1  29   3        1.83        0.17      6.86 o 
   0  29   3       10.22       17.84      6.34 o 
   1  29   3        9.37        8.84      6.10 o 
   2  29   3        1.86        5.25      3.32 o 
  -1  30   3        1.54        1.70      6.23 o 
   0  30   3       18.95       22.24      7.62 o 
   1  30   3        6.21        4.14      8.13 o 
  -1  31   3       20.36       48.37     16.18 o 
   0  31   3        4.02        8.52      6.35 o 
   1  31   3        5.67        9.01      5.85 o 
  -5   0   4      141.11       98.52     14.11 o 
  -4   0   4       56.50       71.35     11.59 o 
  -3   0   4       28.95       34.57      6.60 o 
  -2   0   4      132.97      155.92     19.25 o 
  -1   0   4      702.57      678.08     11.44 o 
   0   0   4     1865.53     2041.97     21.66 o 
   1   0   4     1019.75      998.13     67.85 o 
   2   0   4       26.72       30.07      3.30 o 
   3   0   4       39.14       51.42      6.44 o 
   4   0   4      101.12       83.53     15.39 o 
   5   0   4       97.08       90.08     17.23 o 
  -5   1   4        0.02       -0.78      2.36 o 
  -4   1   4       35.28       33.07      6.34 o 
  -3   1   4        0.10        3.25      1.66 o 
  -2   1   4        0.68        4.56      1.51 o 
  -1   1   4       25.53       19.30      2.45 o 
   0   1   4      186.53      192.39      4.44 o 
   1   1   4      295.26      359.28     16.67 o 
   2   1   4      596.49      570.27     18.87 o 
   3   1   4        6.04        4.19      1.75 o 
   4   1   4      101.12       86.75     10.89 o 
   5   1   4       70.19       64.44     10.86 o 
  -5   2   4       85.26       90.42     10.77 o 
  -4   2   4       47.67       46.96      7.08 o 
  -3   2   4      104.70       75.68     29.46 o 
  -2   2   4      190.33      224.28     15.78 o 
  -1   2   4      426.37      378.81     42.84 o 
   0   2   4       15.27       16.92      1.61 o 
   1   2   4      135.96      114.15      3.91 o 
   2   2   4      495.44      482.24     29.27 o 
   3   2   4       26.37       28.88      3.22 o 
   4   2   4        0.41        2.33      3.25 o 
   5   2   4       18.61       19.62      6.61 o 
  -5   3   4       51.41       55.59      8.43 o 
  -4   3   4        2.17        1.69      1.64 o 
  -3   3   4       29.90       38.53      5.47 o 
  -2   3   4      119.06      140.60      9.72 o 
  -1   3   4      740.80      701.71     42.99 o 
   0   3   4      280.88      268.10      9.23 o 
   1   3   4      117.04      105.81      5.27 o 
   2   3   4      209.00      221.05      6.88 o 
   3   3   4       63.51       33.85     14.59 o 
   4   3   4      157.18      163.14     11.20 o 
   5   3   4       38.32       32.04      7.67 o 
  -5   4   4        3.41       -0.17      3.52 o 
  -4   4   4      112.04       85.70     20.93 o 
  -3   4   4       98.61      103.19     14.42 o 
  -2   4   4      708.10      816.05     92.27 o 
  -1   4   4       60.69       69.51      4.51 o 
   0   4   4     1078.17      946.68     20.82 o 
   1   4   4       20.41       16.51      1.98 o 
   2   4   4        1.53        2.15      1.08 o 
   3   4   4       34.20       35.87      4.28 o 
   4   4   4      117.49      135.42     12.01 o 
   5   4   4       66.83       66.58     10.97 o 
  -5   5   4      184.39      197.66     15.85 o 
  -4   5   4        1.78        3.55      3.34 o 
  -3   5   4      124.20      128.85      8.89 o 
  -2   5   4       19.02       22.32      2.52 o 
  -1   5   4      295.07      330.70     33.22 o 
   0   5   4      835.51      772.95     22.84 o 
   1   5   4     1765.67     1934.19     78.67 o 
   2   5   4      677.00      787.88     20.22 o 
   3   5   4       96.31       95.00      5.89 o 
   4   5   4       40.13       40.12      6.60 o 
   5   5   4       31.93       32.94      8.10 o 
  -5   6   4       31.37       45.20      9.53 o 
  -4   6   4       64.86       80.56     11.42 o 
  -3   6   4       11.94       11.65      2.58 o 
  -2   6   4      375.77      408.17     33.96 o 
  -1   6   4        3.10        3.82      1.91 o 
   0   6   4       42.77       36.76      2.53 o 
   1   6   4     4097.20     3965.59     51.27 o 
   2   6   4     1641.94     1667.22     39.27 o 
   3   6   4        5.07        5.02      2.18 o 
   4   6   4       58.79       64.72      8.73 o 
   5   6   4       19.87       15.13      5.25 o 
  -5   7   4       62.78       52.85     23.60 o 
  -4   7   4       53.32       55.22      8.85 o 
  -3   7   4        0.10        1.19      1.51 o 
  -2   7   4      208.74      238.05      8.11 o 
  -1   7   4       89.40       72.55      5.08 o 
   0   7   4      113.49      103.04      7.64 o 
   1   7   4      186.43      170.72     16.58 o 
   2   7   4      103.01       98.16      5.42 o 
   3   7   4      243.41      219.60      8.77 o 
   4   7   4       69.19       80.07      8.72 o 
   5   7   4       25.71       26.54      7.25 o 
  -5   8   4        2.27        6.46      4.63 o 
  -4   8   4        2.27        4.74      4.33 o 
  -3   8   4      238.70      283.27     24.75 o 
  -2   8   4      585.92      618.05     24.42 o 
  -1   8   4      565.58      644.68    110.18 o 
   0   8   4       82.06       47.75      3.77 o 
   1   8   4       48.39       29.20      3.78 o 
   2   8   4       63.19       76.12      6.18 o 
   3   8   4      120.05      116.44      6.94 o 
   4   8   4       36.06       37.39      5.15 o 
   5   8   4       26.71       31.98      8.24 o 
  -5   9   4       24.18       29.02      8.33 o 
  -4   9   4        0.01       -3.72      3.44 o 
  -3   9   4       72.43       63.52      5.53 o 
  -2   9   4     1303.41     1387.88     88.31 o 
  -1   9   4      649.77      759.90     96.06 o 
   0   9   4       83.76       93.03      9.07 o 
   1   9   4      876.67      778.48     80.30 o 
   2   9   4      133.49      135.33      7.78 o 
   3   9   4        0.05        2.20      1.97 o 
   4   9   4      166.91      169.78      9.01 o 
   5   9   4       14.70       13.83      7.40 o 
  -5  10   4       21.80       29.60      8.77 o 
  -4  10   4       21.49       32.52      7.83 o 
  -3  10   4        2.37        4.40      2.46 o 
  -2  10   4       44.20       38.65      2.83 o 
  -1  10   4     1223.43     1282.98     86.54 o 
   0  10   4      555.29      538.64     54.22 o 
   1  10   4       20.14       25.17      1.91 o 
   2  10   4      149.89      143.54      6.76 o 
   3  10   4      149.16      148.79      7.68 o 
   4  10   4       48.88       53.74      6.24 o 
   5  10   4       10.44       11.24      4.57 o 
  -5  11   4       11.07       12.23      6.27 o 
  -4  11   4       11.43       13.43      5.90 o 
  -3  11   4        5.76        5.25      2.41 o 
  -2  11   4       74.43       64.59      5.68 o 
  -1  11   4        3.75        2.44      0.82 o 
   0  11   4      150.36      140.50      6.75 o 
   1  11   4      478.95      468.03     21.72 o 
   2  11   4       86.77       98.57      6.12 o 
   3  11   4      184.46      152.32     11.18 o 
   4  11   4       36.19       48.04      6.23 o 
   5  11   4        1.89        1.56      3.89 o 
  -5  12   4       26.44       30.68      9.09 o 
  -4  12   4       34.46       34.74     14.52 o 
  -3  12   4        9.21       16.79      3.81 o 
  -2  12   4       56.13       60.94     11.22 o 
  -1  12   4        1.06        2.66      0.97 o 
   0  12   4     1115.00     1305.89    112.95 o 
   1  12   4       10.34        7.13      1.30 o 
   2  12   4      197.39      195.75      7.86 o 
   3  12   4       17.31       11.95      2.99 o 
   4  12   4       59.94       70.00      7.31 o 
   5  12   4       23.85       25.59      6.18 o 
  -5  13   4        0.03       -3.08      4.72 o 
  -4  13   4      105.46      154.98     25.95 o 
  -3  13   4       57.15       99.22     13.16 o 
  -2  13   4        0.67        1.32      1.81 o 
  -1  13   4       30.62       37.75      2.59 o 
   0  13   4      266.99      237.87     53.58 o 
   1  13   4      329.43      274.12      7.77 o 
   2  13   4        3.43        5.35      2.02 o 
   3  13   4       16.12       16.03      3.42 o 
   4  13   4       53.63       57.28      6.90 o 
   5  13   4        3.55        1.86      3.32 o 
  -5  14   4        0.10       -0.76      4.08 o 
  -4  14   4      142.62      146.17     14.29 o 
  -3  14   4       55.42       56.11      9.21 o 
  -2  14   4      108.44      124.50     11.30 o 
  -1  14   4        1.02        1.89      1.01 o 
   0  14   4        0.35        0.92      1.12 o 
   1  14   4       28.99       21.46      2.95 o 
   2  14   4      289.20      276.56     12.00 o 
   3  14   4      125.88      116.17     11.30 o 
   4  14   4        0.54        0.52      2.49 o 
   5  14   4       29.29       20.37      5.70 o 
  -5  15   4        8.13       11.12      6.14 o 
  -4  15   4        0.09       -1.28      4.35 o 
  -3  15   4        0.00        1.03      3.41 o 
  -2  15   4        0.65       -0.38      1.80 o 
  -1  15   4      878.38     1012.03     87.07 o 
   0  15   4      458.11      471.02     86.91 o 
   1  15   4      139.63      107.22      7.62 o 
   2  15   4        0.27        1.62      1.60 o 
   3  15   4        9.03       10.32      2.94 o 
   4  15   4       37.91       30.61      5.21 o 
  -5  16   4       24.14       32.01     14.27 o 
  -4  16   4       74.14       87.79     23.02 o 
  -3  16   4       55.70       42.46      7.49 o 
  -2  16   4       17.61       21.57      4.37 o 
  -1  16   4       31.46       28.14      6.63 o 
   0  16   4        1.00        0.72      1.31 o 
   1  16   4      120.08      117.49      6.58 o 
   2  16   4       22.87       26.67      3.75 o 
   3  16   4       37.26       32.10      4.51 o 
   4  16   4        2.63        1.89      2.59 o 
  -4  17   4       11.78        9.26      9.65 o 
  -3  17   4       20.97       20.97      6.30 o 
  -2  17   4       33.00       37.07      7.89 o 
  -1  17   4        0.43        1.24      1.71 o 
   0  17   4      118.04       92.42     17.04 o 
   1  17   4        4.11        6.90      2.30 o 
   2  17   4      189.66      137.54      7.03 o 
   3  17   4       68.11       67.03      6.54 o 
   4  17   4        0.69       -1.29      2.45 o 
  -4  18   4        5.46        3.27      6.20 o 
  -3  18   4       46.22       62.06     10.58 o 
  -2  18   4        0.88        2.68      2.75 o 
  -1  18   4       28.19       31.33      4.51 o 
   0  18   4      410.62      464.97     58.49 o 
   1  18   4        4.14        5.33      1.99 o 
   2  18   4       39.73       28.09      4.20 o 
   3  18   4        5.07        4.86      2.89 o 
   4  18   4        0.35        1.96      2.66 o 
  -4  19   4       17.69       15.48     14.31 o 
  -3  19   4        0.43        1.85      3.61 o 
  -2  19   4       13.21        9.75      2.87 o 
  -1  19   4        6.34       13.82      3.70 o 
   0  19   4       41.95       49.24     10.34 o 
   1  19   4      278.81      301.13     10.23 o 
   2  19   4        4.70        8.24      2.58 o 
   3  19   4        8.82       12.68      3.53 o 
   4  19   4        0.51        2.53      2.85 o 
  -4  20   4        1.01        1.38      4.65 o 
  -3  20   4        2.85        3.28      4.53 o 
  -2  20   4       69.44       62.60      7.77 o 
  -1  20   4        1.27        4.30      2.59 o 
   0  20   4       79.52       74.13     22.83 o 
   1  20   4      124.71       91.67      6.79 o 
   2  20   4        0.29        1.79      1.91 o 
   3  20   4        1.11        1.02      2.41 o 
   4  20   4       12.19       15.76      4.12 o 
  -4  21   4       25.82       19.70      6.72 o 
  -3  21   4       55.77       74.08     11.91 o 
  -2  21   4        0.71        2.14      4.17 o 
  -1  21   4        1.82        2.30      2.45 o 
   0  21   4       57.74       62.65     26.55 o 
   1  21   4      191.12      149.37     11.26 o 
   2  21   4       54.24       52.15      7.80 o 
   3  21   4       10.63        8.68      2.96 o 
   4  21   4        2.39        1.07      2.69 o 
  -4  22   4        0.34        3.03      5.56 o 
  -3  22   4        0.79        7.21      4.98 o 
  -2  22   4       16.92       18.31      5.21 o 
  -1  22   4       17.43       22.39      4.71 o 
   0  22   4       50.01       52.68     10.50 o 
   1  22   4        4.46        5.05      2.59 o 
   2  22   4        9.76       10.76      2.86 o 
   3  22   4       21.26       15.75      3.95 o 
  -4  23   4        1.91        0.77      5.39 o 
  -3  23   4       26.58       32.59     16.05 o 
  -2  23   4       58.41       78.55     11.22 o 
  -1  23   4        6.43       15.73      4.29 o 
   0  23   4        6.04        9.38      4.36 o 
   1  23   4        0.57        0.90      2.16 o 
   2  23   4       19.37       17.35      3.58 o 
   3  23   4       12.32        8.28      2.82 o 
  -3  24   4       98.45      105.38     14.25 o 
  -2  24   4       15.69       21.00      6.58 o 
  -1  24   4       12.64       17.24      4.78 o 
   0  24   4        8.02        6.37      4.19 o 
   1  24   4        2.88        2.66      3.32 o 
   2  24   4       29.36       22.69      3.99 o 
   3  24   4        5.05        9.62      3.50 o 
  -3  25   4        0.07        7.96      5.71 o 
  -2  25   4        5.58        6.89      4.85 o 
  -1  25   4       31.11       27.06      5.39 o 
   0  25   4       35.61       30.34      6.94 o 
   1  25   4       30.16       34.63      7.36 o 
   2  25   4       20.71       14.52      3.15 o 
   3  25   4       27.79       26.21      5.22 o 
  -3  26   4        0.10        2.94      5.04 o 
  -2  26   4        0.41        3.59      4.43 o 
  -1  26   4        4.09       10.19      4.18 o 
   0  26   4        3.53        5.33      4.36 o 
   1  26   4        0.09       -0.61      3.70 o 
   2  26   4        1.74        1.78      2.22 o 
   3  26   4        0.54        0.58      3.02 o 
  -2  27   4        3.65        5.57      5.01 o 
  -1  27   4       40.73       54.87      9.56 o 
   0  27   4        0.53        3.47      4.87 o 
   1  27   4        8.45        8.87      5.64 o 
   2  27   4        4.44        5.14      2.83 o 
  -2  28   4        0.12        5.53      5.37 o 
  -1  28   4        7.87       26.89     12.35 o 
   0  28   4        1.55       -0.26      4.46 o 
   1  28   4        8.67        6.33      4.74 o 
   2  28   4       15.32       15.08      4.83 o 
  -2  29   4        1.84        4.07      5.49 o 
  -1  29   4        3.21        4.99      6.80 o 
   0  29   4        1.51        4.05      7.57 o 
   1  29   4        6.96        9.68      5.64 o 
  -1  30   4       35.50       55.31     15.30 o 
   0  30   4       45.62       57.22     11.78 o 
   1  30   4       30.12       31.67      7.95 o 
   0  31   4       12.72       13.72     10.36 o 
  -5   1   5       58.30       51.63      8.26 o 
  -4   1   5      230.84      205.08     20.56 o 
  -3   1   5       35.59       45.85      4.66 o 
  -2   1   5      170.21      159.90      8.00 o 
  -1   1   5      227.68      166.48     13.10 o 
   0   1   5      566.78      605.18     27.32 o 
   1   1   5      427.31      423.63     16.54 o 
   2   1   5     1535.70     1465.61     93.82 o 
   3   1   5      500.38      563.80     13.68 o 
   4   1   5        1.98        2.86      3.09 o 
   5   1   5        0.73        6.19      4.26 o 
  -5   2   5       24.22       15.75      7.82 o 
  -4   2   5        3.66        1.46      2.33 o 
  -3   2   5        0.00        4.10      1.77 o 
  -2   2   5       39.91       53.18      5.87 o 
  -1   2   5      133.82      120.42      4.49 o 
   0   2   5       30.06       33.44      2.43 o 
   1   2   5      644.09      675.09     31.81 o 
   2   2   5        0.08        0.75      0.99 o 
   3   2   5       24.46       28.94      3.75 o 
   4   2   5      233.93      247.59     16.50 o 
   5   2   5       48.96       43.39      9.48 o 
  -5   3   5      129.71      115.41     17.48 o 
  -4   3   5      231.15      141.92     52.65 o 
  -3   3   5       28.39       30.04      4.37 o 
  -2   3   5      365.84      429.82     32.61 o 
  -1   3   5     5035.82     5507.01     59.04 o 
   0   3   5      182.20      158.64      4.49 o 
   1   3   5      681.47      643.90     12.92 o 
   2   3   5       25.16       32.17      3.29 o 
   3   3   5       14.49        9.07      3.35 o 
   4   3   5       25.57       33.09     12.25 o 
   5   3   5       28.91       31.20      8.14 o 
  -5   4   5        2.07       -0.09      3.70 o 
  -4   4   5        1.06        4.13      3.50 o 
  -3   4   5       18.96       20.40      5.80 o 
  -2   4   5      776.23      928.01     82.76 o 
  -1   4   5     1070.58     1160.21     18.83 o 
   0   4   5       63.79       59.59      3.46 o 
   1   4   5      648.65      724.75     13.20 o 
   2   4   5       30.12       35.40      3.18 o 
   3   4   5      184.03      178.27      7.77 o 
   4   4   5        0.49        1.13      4.52 o 
   5   4   5        1.86        5.86      4.49 o 
  -5   5   5       90.70       93.83     13.20 o 
  -4   5   5      156.44      139.41     27.75 o 
  -3   5   5       28.40       29.82      8.53 o 
  -2   5   5        1.23        0.76      1.28 o 
  -1   5   5      107.84      107.69      6.07 o 
   0   5   5       10.11        9.86      1.45 o 
   1   5   5      459.70      484.93     27.64 o 
   2   5   5      199.57      195.74      6.67 o 
   3   5   5       31.32       39.15      4.70 o 
   4   5   5        0.42       -1.47      2.67 o 
   5   5   5       27.47       23.39      6.72 o 
  -5   6   5        8.62       14.69      5.84 o 
  -4   6   5      279.85      267.20     58.52 o 
  -3   6   5       21.85       25.36     14.81 o 
  -2   6   5      330.90      377.67     10.90 o 
  -1   6   5      728.42      895.16     41.44 o 
   0   6   5       43.70       42.18      4.68 o 
   1   6   5     1192.37     1151.96     13.95 o 
   2   6   5      166.12      165.83      7.37 o 
   3   6   5        2.96        3.69      2.06 o 
   4   6   5       23.35       17.21      4.57 o 
   5   6   5        0.18        1.58      4.59 o 
  -5   7   5        8.71       10.16      6.12 o 
  -4   7   5       26.02       28.96      7.27 o 
  -3   7   5      304.61      282.42     30.01 o 
  -2   7   5       38.09       54.01      6.21 o 
  -1   7   5      565.15      575.70     14.47 o 
   0   7   5       86.74       74.41      6.56 o 
   1   7   5      128.44      127.76      5.45 o 
   2   7   5      492.10      482.44     21.12 o 
   3   7   5      143.74      137.77      7.48 o 
   4   7   5       69.17       76.25      8.81 o 
   5   7   5      146.89      167.63     22.85 o 
  -5   8   5        0.03        1.20      4.50 o 
  -4   8   5       84.52       80.81     10.37 o 
  -3   8   5       53.15       59.66      8.05 o 
  -2   8   5        6.62        5.15      2.33 o 
  -1   8   5       54.53       61.03      7.86 o 
   0   8   5      334.09      251.15     17.85 o 
   1   8   5      689.37      728.94     23.39 o 
   2   8   5        0.44        2.15      1.49 o 
   3   8   5       92.48      102.96      7.27 o 
   4   8   5        7.56        8.70      3.82 o 
   5   8   5        3.57        8.11      5.86 o 
  -5   9   5       11.20       12.00      6.44 o 
  -4   9   5       40.68       44.60      7.78 o 
  -3   9   5      110.79      117.84     19.48 o 
  -2   9   5      111.70      135.23     24.64 o 
  -1   9   5        1.48        1.43      1.65 o 
   0   9   5       98.27       79.44     10.69 o 
   1   9   5        0.70        0.52      0.86 o 
   2   9   5       65.32       72.82      5.55 o 
   3   9   5      259.93      244.64      9.92 o 
   4   9   5       41.10       32.50      5.99 o 
   5   9   5        5.11       11.20      6.00 o 
  -5  10   5        0.07        0.80      4.54 o 
  -4  10   5       10.93       15.28      8.05 o 
  -3  10   5       21.42       31.80      6.27 o 
  -2  10   5      123.45      108.21     17.45 o 
  -1  10   5       45.61       61.20      6.39 o 
   0  10   5      542.00      602.73    105.70 o 
   1  10   5      206.89      179.56      9.91 o 
   2  10   5       40.63       37.26      4.22 o 
   3  10   5        0.44        2.94      2.22 o 
   4  10   5       20.96       22.44      4.65 o 
   5  10   5       59.27       52.18     17.48 o 
  -5  11   5       46.96       49.48     17.92 o 
  -4  11   5       24.45       24.57      6.42 o 
  -3  11   5       32.79       37.84      6.20 o 
  -2  11   5      155.23      162.96      8.08 o 
  -1  11   5       92.81      103.59      7.10 o 
   0  11   5        9.62       17.24      2.54 o 
   1  11   5        5.48        3.38      1.52 o 
   2  11   5      171.59      167.85      8.38 o 
   3  11   5       75.09       78.27      7.14 o 
   4  11   5        1.96        1.97      2.77 o 
   5  11   5        2.83        2.24      4.82 o 
  -5  12   5       11.66       16.13      8.55 o 
  -4  12   5        9.41       12.16      5.58 o 
  -3  12   5      160.26      143.74      8.04 o 
  -2  12   5       33.49       34.44      4.71 o 
  -1  12   5        3.54        1.98      1.67 o 
   0  12   5       93.16      133.01     25.61 o 
   1  12   5       98.93       81.11      5.65 o 
   2  12   5        0.44        0.17      1.22 o 
   3  12   5      227.30      192.30     11.12 o 
   4  12   5       39.40       41.90      6.04 o 
   5  12   5       10.23        9.40      4.75 o 
  -5  13   5        8.84        8.16      7.04 o 
  -4  13   5       42.00       44.41      9.88 o 
  -3  13   5        5.16        3.85      2.22 o 
  -2  13   5       82.22      103.18     30.77 o 
  -1  13   5      134.41      131.70     10.13 o 
   0  13   5      173.76      166.31     11.48 o 
   1  13   5       17.49       16.36      2.90 o 
   2  13   5        0.54        0.00      1.35 o 
   3  13   5       36.50       38.94      5.22 o 
   4  13   5        0.67       -0.36      2.46 o 
  -5  14   5        0.04        0.11      5.85 o 
  -4  14   5        1.54        8.62      5.45 o 
  -3  14   5        0.00        1.38      2.34 o 
  -2  14   5      147.66      135.37      7.85 o 
  -1  14   5        0.10        1.08      1.65 o 
   0  14   5      349.08      301.99     35.80 o 
   1  14   5       27.06       25.25      3.40 o 
   2  14   5        0.12        1.33      1.53 o 
   3  14   5      128.57      105.61     12.56 o 
   4  14   5       81.72       72.29      7.61 o 
  -5  15   5        5.22       15.76      7.09 o 
  -4  15   5        4.92        2.84      4.59 o 
  -3  15   5       39.47       46.23      9.11 o 
  -2  15   5        2.99        6.57      2.48 o 
  -1  15   5       74.03       83.17      6.57 o 
   0  15   5       55.76       49.31      8.76 o 
   1  15   5       57.78       49.83      4.71 o 
   2  15   5       13.87       17.68      3.21 o 
   3  15   5        4.42        4.45      2.35 o 
   4  15   5        0.33       -0.91      2.79 o 
  -4  16   5        4.26        1.06      3.77 o 
  -3  16   5       20.28       24.53      6.73 o 
  -2  16   5       18.38       26.54      6.22 o 
  -1  16   5       43.70       64.43      6.68 o 
   0  16   5       39.57       29.00      6.01 o 
   1  16   5       40.84       50.68      5.43 o 
   2  16   5        8.63        9.75      2.33 o 
   3  16   5        1.01        1.30      1.93 o 
   4  16   5       40.50       35.34      5.57 o 
  -4  17   5       21.76       14.32      5.36 o 
  -3  17   5      100.21      115.86     21.51 o 
  -2  17   5        1.93        1.74      2.50 o 
  -1  17   5        1.87        3.56      2.51 o 
   0  17   5        9.72        8.59      2.33 o 
   1  17   5      141.41      139.59      7.23 o 
   2  17   5        8.74       10.49      2.53 o 
   3  17   5        0.70        1.20      1.95 o 
   4  17   5        5.72        9.70      3.64 o 
  -4  18   5        6.95       12.43      6.21 o 
  -3  18   5       20.40       18.82      7.38 o 
  -2  18   5       82.34      100.75     18.53 o 
  -1  18   5       14.77       14.00      3.39 o 
   0  18   5        1.08        1.52      1.77 o 
   1  18   5       51.00       55.71     10.92 o 
   2  18   5       28.06       27.21      3.90 o 
   3  18   5       15.71       17.37      3.66 o 
   4  18   5        4.05        4.42      2.98 o 
  -4  19   5        7.34        6.00      5.52 o 
  -3  19   5       58.27       51.51     10.20 o 
  -2  19   5      245.84      264.09     27.87 o 
  -1  19   5       41.52       49.39      6.25 o 
   0  19   5       99.02      121.58     13.94 o 
   1  19   5        4.47        9.01      2.96 o 
   2  19   5       11.41       12.94      2.95 o 
   3  19   5        7.17        4.29      2.57 o 
   4  19   5       10.01       10.98      3.86 o 
  -4  20   5        8.70        4.58      9.79 o 
  -3  20   5        0.59       -1.57      3.82 o 
  -2  20   5        3.35        0.94      2.37 o 
  -1  20   5        3.71        4.24      2.56 o 
   0  20   5       39.09       46.45      9.70 o 
   1  20   5       94.65      100.12      7.16 o 
   2  20   5        5.44        5.06      2.11 o 
   3  20   5        7.02        8.64      3.07 o 
   4  20   5        0.00       -0.32      2.67 o 
  -4  21   5        0.32        8.75      6.70 o 
  -3  21   5        6.85        6.19      5.32 o 
  -2  21   5        6.40       10.51      3.63 o 
  -1  21   5       63.32       78.30      8.43 o 
   0  21   5        6.67        9.64      4.21 o 
   1  21   5       71.75       64.97     10.36 o 
   2  21   5       25.62       20.99      3.72 o 
   3  21   5        1.37        0.50      2.51 o 
  -4  22   5        0.66        4.44      5.16 o 
  -3  22   5       26.94       33.53      8.47 o 
  -2  22   5        3.74        3.21      4.37 o 
  -1  22   5        0.21       -0.52      2.25 o 
   0  22   5        4.41        7.08      4.38 o 
   1  22   5       54.30       54.27      9.02 o 
   2  22   5       55.03       48.86      5.76 o 
   3  22   5        1.78        0.63      2.53 o 
  -3  23   5        3.89        8.33      5.31 o 
  -2  23   5       54.84       74.25     11.60 o 
  -1  23   5       12.80       16.62      4.44 o 
   0  23   5        0.88        1.55      3.17 o 
   1  23   5       14.94       14.37      4.82 o 
   2  23   5        1.15        3.42      2.43 o 
   3  23   5       24.95       24.52      4.67 o 
  -3  24   5       41.76       66.75     23.96 o 
  -2  24   5        0.00       -1.47      3.86 o 
  -1  24   5        8.03       10.50      3.84 o 
   0  24   5        0.68       -1.00      3.19 o 
   1  24   5        6.00        4.54      4.10 o 
   2  24   5        3.00        7.62      3.15 o 
   3  24   5       23.11       19.87      4.19 o 
  -3  25   5        0.23        2.19      6.18 o 
  -2  25   5        5.16        5.47      4.95 o 
  -1  25   5        8.87        9.20      3.75 o 
   0  25   5       21.45       26.29      6.91 o 
   1  25   5      124.10      103.67     12.69 o 
   2  25   5       36.88       25.71      7.31 o 
   3  25   5       10.27       12.42      3.75 o 
  -3  26   5       25.99       26.45      7.93 o 
  -2  26   5       56.18       59.30     11.57 o 
  -1  26   5       16.82       21.00      6.38 o 
   0  26   5       13.42       18.98     10.46 o 
   1  26   5       38.23       30.09      8.91 o 
   2  26   5       40.16       21.83      9.18 o 
  -2  27   5        4.85        2.75      4.59 o 
  -1  27   5        7.43       15.93      6.16 o 
   0  27   5      146.43      178.42     66.94 o 
   1  27   5       33.41       33.21      7.79 o 
   2  27   5        1.48        6.63      5.04 o 
  -2  28   5        0.98        1.26      4.70 o 
  -1  28   5       22.04       32.26      8.32 o 
   0  28   5        9.21       21.73      7.76 o 
   1  28   5        6.17        8.47      8.64 o 
   2  28   5        4.82        7.37      5.01 o 
  -1  29   5        7.17        6.82      5.82 o 
   0  29   5       10.48       11.49      6.06 o 
   1  29   5        2.91        3.10      4.90 o 
  -1  30   5        0.04       -1.73      9.38 o 
   0  30   5        5.00        5.32      5.24 o 
  -4   0   6     1118.87      909.44     33.97 o 
  -3   0   6     1576.94     1300.87    106.71 o 
  -2   0   6      265.49      236.64      8.61 o 
  -1   0   6      455.73      405.66     33.39 o 
   0   0   6      135.80      124.91      6.47 o 
   1   0   6      440.86      451.24     13.43 o 
   2   0   6      802.90      656.79    125.92 o 
   3   0   6      101.54      119.52     18.33 o 
   4   0   6        6.76       10.23      7.65 o 
   5   0   6       57.28       63.81     17.28 o 
  -4   1   6      528.13      343.86     13.43 o 
  -3   1   6       25.97       31.15      5.04 o 
  -2   1   6       72.71       57.80      3.14 o 
  -1   1   6     3385.83     3847.94    232.98 o 
   0   1   6     2097.36     2404.04     55.92 o 
   1   1   6      176.06      181.35      6.05 o 
   2   1   6      445.57      385.20     32.44 o 
   3   1   6      261.30      290.84     37.15 o 
   4   1   6       81.60       88.17     12.81 o 
   5   1   6        2.41        2.42      3.90 o 
  -5   2   6        2.36        0.65      5.50 o 
  -4   2   6       79.65       63.31      8.65 o 
  -3   2   6       27.31       27.27      4.51 o 
  -2   2   6       15.77       16.91      1.98 o 
  -1   2   6       43.50       43.92      3.53 o 
   0   2   6      167.09      184.95      9.86 o 
   1   2   6       76.98       76.14      4.36 o 
   2   2   6       19.49       19.80      2.68 o 
   3   2   6       53.47       48.56      8.50 o 
   4   2   6        0.38       -0.36      3.89 o 
   5   2   6       29.82       27.92      8.03 o 
  -5   3   6        8.57        8.73      3.52 o 
  -4   3   6       70.02       79.30     29.10 o 
  -3   3   6      222.93      241.98     65.51 o 
  -2   3   6       69.96       58.97      3.02 o 
  -1   3   6       86.13       92.83      4.81 o 
   0   3   6      247.26      277.84      8.29 o 
   1   3   6        8.99       11.55      2.01 o 
   2   3   6       61.72       78.91      4.93 o 
   3   3   6       16.95       15.11      5.97 o 
   4   3   6       19.57       22.33      6.52 o 
   5   3   6        1.70        3.00      5.09 o 
  -5   4   6       32.59       36.64     11.22 o 
  -4   4   6        1.57        2.51      2.69 o 
  -3   4   6        4.16        7.71      3.44 o 
  -2   4   6      195.54      201.02      5.42 o 
  -1   4   6       16.42       14.43      1.46 o 
   0   4   6     1116.46     1143.27     27.21 o 
   1   4   6       13.45       12.72      3.44 o 
   2   4   6      188.11      206.71      8.81 o 
   3   4   6       35.61       40.23      5.67 o 
   4   4   6        7.06        3.22      3.90 o 
   5   4   6       11.33       10.19      5.25 o 
  -5   5   6       22.44        9.52      7.37 o 
  -4   5   6      287.86      191.35     43.28 o 
  -3   5   6      241.87      263.58     93.01 o 
  -2   5   6      272.32      306.62     33.73 o 
  -1   5   6      164.05      125.36      9.13 o 
   0   5   6      470.16      480.96     14.64 o 
   1   5   6       53.31       55.64      6.09 o 
   2   5   6      331.81      354.61     16.54 o 
   3   5   6      100.94       97.03      7.87 o 
   4   5   6       94.23      119.69     14.41 o 
   5   5   6       53.43       56.65     11.38 o 
  -5   6   6       29.13       25.50      9.69 o 
  -4   6   6        2.89        3.01      2.90 o 
  -3   6   6       17.90       23.99      5.20 o 
  -2   6   6      128.74      190.05     48.06 o 
  -1   6   6      250.53      239.16      9.15 o 
   0   6   6        0.67        1.88      0.97 o 
   1   6   6      520.25      520.04     25.35 o 
   2   6   6      148.75      153.34      8.08 o 
   3   6   6      139.37      143.25      7.42 o 
   4   6   6       50.29       56.12      7.82 o 
   5   6   6        2.35        1.45      4.70 o 
  -5   7   6       30.87       30.68      7.05 o 
  -4   7   6        0.23        0.14      2.33 o 
  -3   7   6       18.02       14.90      4.13 o 
  -2   7   6       57.86       77.65      7.96 o 
  -1   7   6       35.55       31.60      4.73 o 
   0   7   6       48.65       58.86      4.65 o 
   1   7   6        4.67       12.60      2.12 o 
   2   7   6       10.94        7.77      2.28 o 
   3   7   6       65.71       71.28      6.56 o 
   4   7   6       86.18       95.40      9.56 o 
   5   7   6       45.00       49.68     10.53 o 
  -5   8   6       43.74       61.11     11.47 o 
  -4   8   6        0.01       -2.65      7.37 o 
  -3   8   6       45.80       40.23      5.57 o 
  -2   8   6        5.10        9.49      2.98 o 
  -1   8   6      182.87      170.33      7.98 o 
   0   8   6        2.01        4.22      1.12 o 
   1   8   6       97.14      121.28      5.08 o 
   2   8   6       27.61       23.83      4.13 o 
   3   8   6        1.79        1.79      2.09 o 
   4   8   6       13.87       14.39      4.50 o 
   5   8   6        0.03        0.62      4.53 o 
  -5   9   6        3.07       10.23      5.82 o 
  -4   9   6      131.11      161.80     30.60 o 
  -3   9   6        8.89       10.85      3.51 o 
  -2   9   6       21.25       15.49      3.63 o 
  -1   9   6        0.39        1.33      1.69 o 
   0   9   6      135.46       90.16      7.37 o 
   1   9   6       99.54      110.41      9.62 o 
   2   9   6       63.42       55.21      5.71 o 
   3   9   6        1.79        0.23      1.94 o 
   4   9   6        8.75        1.75      3.22 o 
   5   9   6        0.00        1.57      5.18 o 
  -5  10   6        2.58        3.28      5.19 o 
  -4  10   6        7.26       11.18      5.04 o 
  -3  10   6       26.54       25.45      5.12 o 
  -2  10   6        0.30        0.86      2.14 o 
  -1  10   6      257.05      240.63     13.57 o 
   0  10   6      136.71       89.61     15.28 o 
   1  10   6       34.10       33.66      4.20 o 
   2  10   6        1.71        0.69      1.66 o 
   3  10   6       38.82       51.04      5.94 o 
   4  10   6        4.51        6.60      3.83 o 
   5  10   6        3.67        1.88      4.99 o 
  -5  11   6        0.00       -1.30      5.20 o 
  -4  11   6       12.83       14.55      5.36 o 
  -3  11   6       51.33       46.37      5.89 o 
  -2  11   6       40.29       65.08     16.36 o 
  -1  11   6        2.67        1.70      2.14 o 
   0  11   6       47.38       40.83      5.61 o 
   1  11   6       43.07       46.47      3.29 o 
   2  11   6      103.35       92.25      7.44 o 
   3  11   6       59.40       65.25      6.55 o 
   4  11   6       17.84       16.89      3.98 o 
  -5  12   6        0.97       -2.27      5.22 o 
  -4  12   6       26.75       30.39      7.94 o 
  -3  12   6       10.96        8.24      2.94 o 
  -2  12   6        8.54       11.57      3.76 o 
  -1  12   6        0.10        0.45      2.21 o 
   0  12   6        6.92        5.10      1.70 o 
   1  12   6       59.13       44.06      3.56 o 
   2  12   6       22.46       18.50      3.55 o 
   3  12   6        6.90        6.98      2.57 o 
   4  12   6        0.11        1.37      2.89 o 
  -5  13   6       23.65       35.58     10.97 o 
  -4  13   6        0.48       -1.49      2.65 o 
  -3  13   6        3.87        2.57      2.35 o 
  -2  13   6        0.69       -1.01      2.21 o 
  -1  13   6       67.95       68.27      7.57 o 
   0  13   6       65.91       81.09     11.62 o 
   1  13   6       14.35       11.02      2.18 o 
   2  13   6      101.24       92.88     14.51 o 
   3  13   6        5.65        4.72      2.32 o 
   4  13   6        9.95        7.90      3.44 o 
  -5  14   6        0.02       -0.49      4.79 o 
  -4  14   6        4.65        9.14      5.10 o 
  -3  14   6        0.17       -0.78      2.13 o 
  -2  14   6      180.04      167.25     24.66 o 
  -1  14   6      252.33      243.81     18.55 o 
   0  14   6      188.39      191.75     36.48 o 
   1  14   6        3.88        6.57      1.89 o 
   2  14   6      138.31      109.28     12.77 o 
   3  14   6       27.37       26.55      5.44 o 
   4  14   6        7.94        3.08      2.94 o 
  -4  15   6       28.26       26.55     14.18 o 
  -3  15   6       15.12       12.21      3.47 o 
  -2  15   6       13.26       15.53      3.53 o 
  -1  15   6       28.69       32.10      4.49 o 
   0  15   6        7.71        7.02      3.08 o 
   1  15   6       17.93       13.14      2.56 o 
   2  15   6       23.91       22.81      4.06 o 
   3  15   6       12.37       12.05      2.99 o 
   4  15   6       11.75       15.63      4.13 o 
  -4  16   6       15.62       26.63      8.02 o 
  -3  16   6       23.56       18.73      5.93 o 
  -2  16   6       65.58       71.45      7.44 o 
  -1  16   6        9.45       11.70      3.25 o 
   0  16   6        1.08        0.31      1.51 o 
   1  16   6        2.22        2.72      1.71 o 
   2  16   6       18.75       14.60      5.11 o 
   3  16   6       59.83       57.40      6.93 o 
   4  16   6       22.41       14.77      4.10 o 
  -4  17   6        2.57        1.71      6.18 o 
  -3  17   6        6.96        4.37      5.39 o 
  -2  17   6        9.70        9.45      3.20 o 
  -1  17   6       12.77       12.05      3.19 o 
   0  17   6        1.45        2.85      2.33 o 
   1  17   6      111.60       73.82      7.60 o 
   2  17   6        1.07       -0.79      1.58 o 
   3  17   6       24.49       18.32      3.68 o 
   4  17   6       18.61       16.85      4.19 o 
  -4  18   6       12.63       13.87      6.39 o 
  -3  18   6        6.13        4.36      4.17 o 
  -2  18   6        0.14        3.98      3.14 o 
  -1  18   6        5.97        8.32      3.37 o 
   0  18   6       35.55       39.94     11.35 o 
   1  18   6       55.90       46.08      7.25 o 
   2  18   6        1.08        2.75      2.13 o 
   3  18   6        4.94        3.17      2.39 o 
   4  18   6        8.70        8.69      3.51 o 
  -4  19   6        0.79        3.22      4.36 o 
  -3  19   6        4.42        2.85      4.31 o 
  -2  19   6      187.96      202.48     23.16 o 
  -1  19   6       40.31       38.28      6.98 o 
   0  19   6       80.37       99.89     24.06 o 
   1  19   6       18.59       14.25      4.83 o 
   2  19   6       46.05       37.21      5.17 o 
   3  19   6        7.58        6.92      2.90 o 
   4  19   6        0.00        2.67      2.96 o 
  -4  20   6        0.01        3.80      5.50 o 
  -3  20   6       15.72       16.15      8.30 o 
  -2  20   6       46.90       63.44     12.33 o 
  -1  20   6       53.51       60.97      6.50 o 
   0  20   6        7.87        7.08      3.87 o 
   1  20   6        4.74        4.82      3.52 o 
   2  20   6       11.14        9.72      3.28 o 
   3  20   6        0.18        0.01      2.49 o 
  -4  21   6        4.96        7.92      5.88 o 
  -3  21   6        4.24       12.04     10.29 o 
  -2  21   6       63.86       79.49     11.40 o 
  -1  21   6       33.30       40.05      8.73 o 
   0  21   6       39.53       54.04     11.67 o 
   1  21   6      138.20       98.93      9.65 o 
   2  21   6       10.57       11.63      3.37 o 
   3  21   6        2.63        1.01      2.40 o 
  -3  22   6       83.39      103.33     24.23 o 
  -2  22   6       60.44       61.24     13.45 o 
  -1  22   6       37.40       34.03      8.96 o 
   0  22   6       25.69       33.77      7.79 o 
   1  22   6       22.95       22.54      9.48 o 
   2  22   6        0.05        0.03      3.03 o 
   3  22   6        0.00       -0.04      2.64 o 
  -3  23   6       21.50       20.73      6.94 o 
  -2  23   6        0.40        2.01      3.35 o 
  -1  23   6        9.65        9.88      4.17 o 
   0  23   6       58.32       81.48     11.65 o 
   1  23   6       66.85       56.31     13.80 o 
   2  23   6       26.15       22.43      7.65 o 
   3  23   6       20.18       16.16      3.92 o 
  -3  24   6        1.59        3.08      6.35 o 
  -2  24   6       53.72       66.13     12.35 o 
  -1  24   6      101.93       89.56     11.12 o 
   0  24   6        3.34        8.29      5.40 o 
   1  24   6        0.06       -1.23      3.24 o 
   2  24   6       12.14       13.53      5.34 o 
   3  24   6        0.06        2.53      2.65 o 
  -3  25   6        2.76        0.63      7.01 o 
  -2  25   6       28.32       35.90     14.64 o 
  -1  25   6        0.51        0.41      4.16 o 
   0  25   6       41.75       49.76      8.80 o 
   1  25   6       38.35       36.00      7.68 o 
   2  25   6        6.89        3.13      4.36 o 
  -2  26   6        8.37        6.52      5.16 o 
  -1  26   6        1.89        4.63      5.87 o 
   0  26   6        1.17        3.71      4.40 o 
   1  26   6        3.35        2.67      3.85 o 
   2  26   6        2.32        1.23      4.34 o 
  -2  27   6        0.08        1.37      4.79 o 
  -1  27   6       38.66       55.80     14.28 o 
   0  27   6       11.13        7.77      4.79 o 
   1  27   6        9.77        6.13      4.91 o 
   2  27   6        0.60       -2.18      4.17 o 
  -2  28   6        5.92       14.85      6.83 o 
  -1  28   6       24.75       34.42     10.46 o 
   0  28   6        5.58        5.64      5.03 o 
   1  28   6        0.02        1.49      4.13 o 
  -1  29   6       42.27       66.19     13.60 o 
   0  29   6        1.71        3.29      4.73 o 
   1  29   6       14.48       14.95      6.13 o 
  -5   1   7       32.62       19.69      6.12 o 
  -4   1   7      509.93      323.21     18.11 o 
  -3   1   7      215.79      155.85      8.49 o 
  -2   1   7       49.35       50.96      3.09 o 
  -1   1   7      421.46      437.85     14.91 o 
   0   1   7        2.35        3.19      1.28 o 
   1   1   7       98.01      122.98      5.53 o 
   2   1   7      133.53      148.17      8.90 o 
   3   1   7       20.71       27.75      6.52 o 
   4   1   7       28.30       25.76      7.79 o 
   5   1   7        0.02        5.01      6.03 o 
  -5   2   7       18.99       14.31      5.36 o 
  -4   2   7        2.25        4.03      3.18 o 
  -3   2   7      964.94      906.77     55.50 o 
  -2   2   7      182.64      176.16      5.33 o 
  -1   2   7       36.72       45.47      2.87 o 
   0   2   7      437.56      456.68      9.99 o 
   1   2   7       32.26       34.42      3.50 o 
   2   2   7       19.99       26.65      3.55 o 
   3   2   7       55.32       62.41     10.02 o 
   4   2   7        0.48        4.72      5.54 o 
   5   2   7        3.15        2.37      4.97 o 
  -5   3   7       20.93       18.53      6.52 o 
  -4   3   7       29.03       31.96      8.06 o 
  -3   3   7       14.13       15.35      3.59 o 
  -2   3   7        0.73        0.57      1.52 o 
  -1   3   7      100.60      123.36      4.18 o 
   0   3   7      502.55      525.47     12.62 o 
   1   3   7       39.01       48.00      3.78 o 
   2   3   7       19.76       27.38      3.59 o 
   3   3   7       26.21       19.49      5.72 o 
   4   3   7       48.99       62.00     11.58 o 
   5   3   7        2.50        7.67      5.70 o 
  -5   4   7       18.13       16.11      4.71 o 
  -4   4   7       99.42       70.74     19.21 o 
  -3   4   7      494.69      500.75     35.47 o 
  -2   4   7       49.45       52.84      4.64 o 
  -1   4   7      518.57      537.56     12.85 o 
   0   4   7      706.24      697.46     33.53 o 
   1   4   7       32.55       35.17      3.50 o 
   2   4   7        0.27        0.37      1.28 o 
   3   4   7       26.59       24.63      4.98 o 
   4   4   7       55.75       80.15     12.87 o 
   5   4   7       13.63        9.81      6.31 o 
  -5   5   7        0.22        3.79      4.08 o 
  -4   5   7      102.25       98.71     32.73 o 
  -3   5   7      602.47      613.69    178.70 o 
  -2   5   7      214.60      201.23      8.21 o 
  -1   5   7       96.95      115.51      9.12 o 
   0   5   7        0.79        0.15      1.01 o 
   1   5   7       92.09       78.90     10.08 o 
   2   5   7       14.30       15.08      3.21 o 
   3   5   7      102.10      102.88      8.94 o 
   4   5   7       24.03       29.03      7.50 o 
   5   5   7       12.25       10.65      6.26 o 
  -5   6   7        5.14        2.66      6.74 o 
  -4   6   7       24.70       22.62     13.74 o 
  -3   6   7        8.43       14.24      4.03 o 
  -2   6   7       19.56       17.42      3.97 o 
  -1   6   7      271.91      327.07     21.52 o 
   0   6   7       83.06       75.08      6.52 o 
   1   6   7       91.14       78.66     11.84 o 
   2   6   7      117.43      115.63      9.52 o 
   3   6   7       17.13       23.05      4.99 o 
   4   6   7        0.04        2.09      3.87 o 
   5   6   7        1.30        1.45      5.43 o 
  -5   7   7       16.49       14.62      8.61 o 
  -4   7   7       69.86       64.92     17.53 o 
  -3   7   7       13.26        9.84      3.81 o 
  -2   7   7       29.61       26.99      4.66 o 
  -1   7   7        9.13       13.45      2.99 o 
   0   7   7      334.17      273.45     17.20 o 
   1   7   7        6.33        4.07      1.55 o 
   2   7   7       53.41       35.16      5.08 o 
   3   7   7        3.65        8.43      3.32 o 
   4   7   7       30.84       36.80      8.13 o 
   5   7   7        7.34        7.29      6.23 o 
  -5   8   7        8.79        9.07      7.11 o 
  -4   8   7       30.28       29.38      5.83 o 
  -3   8   7        0.46        0.57      2.63 o 
  -2   8   7      326.44      303.00     23.12 o 
  -1   8   7      158.62      128.03      7.27 o 
   0   8   7      108.28       94.47     10.43 o 
   1   8   7       45.17       58.15      6.92 o 
   2   8   7        1.52        0.40      1.67 o 
   3   8   7       15.05       15.72      4.28 o 
   4   8   7        2.23        1.95      4.49 o 
  -5   9   7        2.69        8.10      7.23 o 
  -4   9   7        9.00       12.31      4.00 o 
  -3   9   7      135.21      124.93     15.44 o 
  -2   9   7      292.52      277.32     47.02 o 
  -1   9   7       20.86       25.36      4.31 o 
   0   9   7       48.85       33.04      3.99 o 
   1   9   7      162.00      147.88      7.00 o 
   2   9   7       16.04       12.97      3.13 o 
   3   9   7        4.80        4.08      2.69 o 
   4   9   7        0.18        4.03      4.04 o 
  -5  10   7        9.11       11.94      6.06 o 
  -4  10   7       21.97       23.66      6.42 o 
  -3  10   7        4.68        4.96      3.07 o 
  -2  10   7       81.79       76.14      7.97 o 
  -1  10   7       12.57       11.61      3.26 o 
   0  10   7       45.46       32.04      6.30 o 
   1  10   7       21.73       26.95      3.93 o 
   2  10   7        6.33        5.46      2.29 o 
   3  10   7       22.68       20.00      4.60 o 
   4  10   7        8.04        8.11      5.15 o 
  -5  11   7        4.88        3.36      6.55 o 
  -4  11   7        7.11        8.66      4.64 o 
  -3  11   7        5.87       11.10      3.85 o 
  -2  11   7       97.88      103.12      8.32 o 
  -1  11   7       58.98       65.27      8.67 o 
   0  11   7       41.59       38.46      5.15 o 
   1  11   7      156.30      152.17      5.89 o 
   2  11   7       22.63       19.93      3.69 o 
   3  11   7       25.98       25.41      4.96 o 
   4  11   7      126.12      122.17     14.19 o 
  -5  12   7       13.50       20.92      6.01 o 
  -4  12   7        0.53       -1.23      3.39 o 
  -3  12   7       52.18       54.60      8.86 o 
  -2  12   7        7.99        7.12      3.27 o 
  -1  12   7        6.44        7.52      3.14 o 
   0  12   7       15.47       17.52      3.90 o 
   1  12   7       49.39       44.44      3.37 o 
   2  12   7       60.77       52.54      6.59 o 
   3  12   7        2.47        1.72      2.38 o 
   4  12   7       36.30       37.23      6.83 o 
  -4  13   7        0.36        2.95      4.02 o 
  -3  13   7        0.99        4.54      2.57 o 
  -2  13   7       38.75       42.85      7.09 o 
  -1  13   7       90.71      104.01      8.21 o 
   0  13   7       28.84       27.66      4.97 o 
   1  13   7       51.60       35.68      3.65 o 
   2  13   7        6.21        2.76      2.18 o 
   3  13   7        4.20        2.64      2.47 o 
   4  13   7       10.36        8.00      4.54 o 
  -4  14   7       15.03       17.64      8.40 o 
  -3  14   7       46.46       45.43      5.96 o 
  -2  14   7       50.16       57.00     10.64 o 
  -1  14   7      286.37      304.18     24.18 o 
   0  14   7       46.21       37.72      7.45 o 
   1  14   7        1.09        2.55      1.53 o 
   2  14   7       22.27       15.99      3.45 o 
   3  14   7       14.32        9.99      3.39 o 
   4  14   7        5.55        3.05      3.62 o 
  -4  15   7        2.11        2.51      3.55 o 
  -3  15   7        2.04        2.37      2.64 o 
  -2  15   7      150.67      153.17     10.86 o 
  -1  15   7      214.72      190.71      8.97 o 
   0  15   7        3.89        3.85      2.16 o 
   1  15   7        0.31       -0.08      1.19 o 
   2  15   7        2.73        3.85      2.08 o 
   3  15   7        8.59        5.17      3.00 o 
   4  15   7        0.00        4.00      3.70 o 
  -4  16   7        8.81        6.94      5.01 o 
  -3  16   7        0.01       -0.37      2.43 o 
  -2  16   7       10.10       12.28      3.51 o 
  -1  16   7      351.00      343.24     25.40 o 
   0  16   7        7.63        4.01      4.18 o 
   1  16   7      105.27       98.16      9.42 o 
   2  16   7       38.89       22.92      5.15 o 
   3  16   7        0.13       -1.27      2.03 o 
   4  16   7       23.87       19.97      8.07 o 
  -4  17   7        0.03        5.10      5.04 o 
  -3  17   7       28.80       30.20     10.19 o 
  -2  17   7      161.69      158.58     25.74 o 
  -1  17   7       12.74       11.35      3.53 o 
   0  17   7       58.57       58.17      7.23 o 
   1  17   7        0.19        1.86      2.40 o 
   2  17   7      164.75       96.75     27.30 o 
   3  17   7       10.17        7.33      3.18 o 
   4  17   7        5.51        8.58      4.09 o 
  -4  18   7        0.52        4.06      5.92 o 
  -3  18   7        5.46       10.11      6.07 o 
  -2  18   7        2.33        4.42      2.64 o 
  -1  18   7       15.14       11.26      3.53 o 
   0  18   7       39.47       30.78      6.74 o 
   1  18   7       43.46       45.67      7.56 o 
   2  18   7       21.05       14.91      3.69 o 
   3  18   7       14.26       12.21      3.47 o 
  -4  19   7        0.25        3.04      5.78 o 
  -3  19   7        3.75        6.40      5.27 o 
  -2  19   7      214.21      264.08     27.70 o 
  -1  19   7      445.30      469.14     26.95 o 
   0  19   7      136.19      125.93      9.69 o 
   1  19   7       38.12       40.28      7.37 o 
   2  19   7        4.23        4.80      2.31 o 
   3  19   7        7.35        8.36      3.18 o 
  -4  20   7        3.34        6.58      4.86 o 
  -3  20   7        1.03       -0.68      4.01 o 
  -2  20   7       34.86       50.18      7.41 o 
  -1  20   7       57.82       64.25     16.12 o 
   0  20   7       37.85       38.29      6.60 o 
   1  20   7       66.94       67.86      9.59 o 
   2  20   7       87.52       88.50     15.70 o 
   3  20   7       19.61       10.17      4.17 o 
  -3  21   7        7.39       10.26      6.22 o 
  -2  21   7        9.38       12.08      4.64 o 
  -1  21   7        6.17        6.60      3.45 o 
   0  21   7       16.88       21.68      5.61 o 
   1  21   7       41.32       44.30      8.54 o 
   2  21   7       23.67       19.44      5.99 o 
   3  21   7       22.34       21.79      4.74 o 
  -3  22   7       12.35       20.46     10.34 o 
  -2  22   7        0.09        1.69      2.85 o 
  -1  22   7       18.59       20.09      4.96 o 
   0  22   7      127.78      128.99     12.74 o 
   1  22   7        0.37        1.81      3.79 o 
   2  22   7       17.48       13.30      4.74 o 
   3  22   7        1.80       -1.86      4.11 o 
  -3  23   7       28.36       28.13      8.52 o 
  -2  23   7       24.53       17.13      4.59 o 
  -1  23   7       85.90       85.33     33.32 o 
   0  23   7       49.24       43.51      7.73 o 
   1  23   7        3.60        2.19      3.36 o 
   2  23   7        5.15        4.54      4.09 o 
   3  23   7       13.49       11.40      6.76 o 
  -3  24   7       16.34       17.71      9.00 o 
  -2  24   7        7.97       12.78      4.54 o 
  -1  24   7       15.89       21.74      7.59 o 
   0  24   7        3.05        3.54      5.23 o 
   1  24   7       14.56       15.24      5.93 o 
   2  24   7        5.50        7.11      4.54 o 
  -2  25   7        6.60        2.47      5.20 o 
  -1  25   7        2.04        4.46      4.69 o 
   0  25   7       20.30       26.91      7.06 o 
   1  25   7       35.79       34.77      8.30 o 
   2  25   7        0.46        2.13      3.90 o 
  -2  26   7        2.81        5.06      5.39 o 
  -1  26   7        4.31        6.84      5.90 o 
   0  26   7        0.53       -0.44      3.19 o 
   1  26   7       13.27       14.61      6.88 o 
   2  26   7        4.19        3.62      4.17 o 
  -2  27   7        0.00       -1.05      5.40 o 
  -1  27   7        4.01        3.91      5.90 o 
   0  27   7        5.47        4.78      4.62 o 
   1  27   7        3.29        3.45      4.56 o 
  -1  28   7        0.02        1.27      6.08 o 
   0  28   7        0.18       -3.23      3.92 o 
   1  28   7        0.65       -0.68      4.29 o 
  -5   0   8        7.72        5.41      4.36 o 
  -4   0   8       28.85       15.78      7.06 o 
  -3   0   8       27.92       37.01      9.92 o 
  -2   0   8       55.23       59.67     11.36 o 
  -1   0   8      102.66       94.03      5.60 o 
   0   0   8       37.02       45.94      5.75 o 
   1   0   8      267.91      255.21     30.42 o 
   2   0   8       22.73       27.43      5.25 o 
   3   0   8       60.77       86.20     17.45 o 
   4   0   8       35.79       36.92     13.97 o 
  -5   1   8        0.93        1.32      2.22 o 
  -4   1   8      112.26       99.09     15.75 o 
  -3   1   8      105.17      100.32     10.24 o 
  -2   1   8       65.54       64.14      5.32 o 
  -1   1   8      171.28      149.20      5.29 o 
   0   1   8      202.02      229.39      7.03 o 
   1   1   8      171.66      207.95      7.74 o 
   2   1   8        3.08        5.28      2.26 o 
   3   1   8       20.42       29.11      7.31 o 
   4   1   8        1.38        3.73      4.93 o 
  -5   2   8       20.90       15.13      6.66 o 
  -4   2   8        5.28        6.76      3.39 o 
  -3   2   8      161.47      150.00     13.71 o 
  -2   2   8        6.55        5.61      2.18 o 
  -1   2   8       10.84       16.15      2.09 o 
   0   2   8       72.72       90.33      4.82 o 
   1   2   8        4.00        6.30      1.93 o 
   2   2   8       57.18       61.15      5.35 o 
   3   2   8       35.47       40.10      8.85 o 
   4   2   8        3.26        2.06      5.12 o 
  -5   3   8       30.94       22.50      7.23 o 
  -4   3   8       42.03       39.87      7.82 o 
  -3   3   8        0.22        0.74      3.01 o 
  -2   3   8       70.36       67.76      6.82 o 
  -1   3   8      107.58       89.28      7.56 o 
   0   3   8      624.42      624.54     27.72 o 
   1   3   8      119.19      124.70      5.79 o 
   2   3   8        6.14        6.58      2.45 o 
   3   3   8        0.06       -2.16      3.33 o 
   4   3   8       18.08       14.09      6.91 o 
  -5   4   8        1.36        2.55      5.78 o 
  -4   4   8       54.27       46.03      7.25 o 
  -3   4   8       41.53       47.89      8.96 o 
  -2   4   8      128.58      131.04      7.64 o 
  -1   4   8       70.20       73.00      9.52 o 
   0   4   8        3.21        1.39      1.19 o 
   1   4   8      268.02      270.04      9.60 o 
   2   4   8       68.04       72.72      7.55 o 
   3   4   8        0.04       -1.89      3.28 o 
   4   4   8        4.21        1.51      4.96 o 
  -5   5   8       21.77       18.53      7.25 o 
  -4   5   8       45.42       35.32     10.24 o 
  -3   5   8      272.50      267.66     10.96 o 
  -2   5   8        4.15        2.57      2.14 o 
  -1   5   8      197.95      212.05      8.69 o 
   0   5   8      210.98      192.22     13.49 o 
   1   5   8       26.05       25.59      3.37 o 
   2   5   8       36.90       49.00      6.39 o 
   3   5   8       45.75       62.45      8.43 o 
   4   5   8        9.54       10.94      6.02 o 
  -5   6   8        9.81       10.05      4.70 o 
  -4   6   8       17.11       10.92      4.30 o 
  -3   6   8     1117.95     1117.48     70.63 o 
  -2   6   8      491.51      512.45     27.94 o 
  -1   6   8        0.25        0.48      1.64 o 
   0   6   8       65.48       60.60      4.15 o 
   1   6   8       79.07       78.07      5.09 o 
   2   6   8       32.93       29.10      4.71 o 
   3   6   8        0.95        2.61      2.81 o 
   4   6   8        2.89        4.27      5.62 o 
  -5   7   8        3.20        4.08      3.83 o 
  -4   7   8        0.18       -1.87      3.20 o 
  -3   7   8      221.64      223.77     12.25 o 
  -2   7   8      526.22      566.56     26.28 o 
  -1   7   8      142.10      159.67     14.53 o 
   0   7   8        1.41        6.64      1.58 o 
   1   7   8       13.64       12.55      2.45 o 
   2   7   8        3.71        1.63      2.08 o 
   3   7   8        0.02        0.73      2.31 o 
   4   7   8        0.06        3.99      5.50 o 
  -5   8   8        5.82       -0.23      6.09 o 
  -4   8   8       12.57       10.03      4.08 o 
  -3   8   8        0.03        1.36      2.91 o 
  -2   8   8        3.35        6.53      3.57 o 
  -1   8   8       99.71      113.90      6.64 o 
   0   8   8      236.97      217.59     10.40 o 
   1   8   8        0.03        0.44      1.30 o 
   2   8   8       15.20       11.17      3.05 o 
   3   8   8       28.92       34.19      6.14 o 
   4   8   8       31.30       35.41      8.73 o 
  -5   9   8        2.25        0.85      5.81 o 
  -4   9   8        9.16       10.54      5.26 o 
  -3   9   8       52.37       62.15     24.47 o 
  -2   9   8      144.94      147.22     23.65 o 
  -1   9   8      234.91      237.68     10.90 o 
   0   9   8       12.95       17.49      3.20 o 
   1   9   8        3.49        1.60      1.52 o 
   2   9   8        8.73       14.20      3.58 o 
   3   9   8       19.24       20.44      5.87 o 
   4   9   8        1.33        2.00      4.05 o 
  -5  10   8        0.01       -1.08      5.16 o 
  -4  10   8        0.06        1.06      3.87 o 
  -3  10   8       88.85      100.30     28.14 o 
  -2  10   8      274.98      339.26     47.91 o 
  -1  10   8        0.47        1.23      2.34 o 
   0  10   8      448.53      355.57     26.37 o 
   1  10   8        0.09        0.43      1.26 o 
   2  10   8       44.81       38.89     10.45 o 
   3  10   8       31.08       27.90      5.44 o 
   4  10   8        0.11        2.57      5.09 o 
  -4  11   8       17.31       15.66      5.50 o 
  -3  11   8        0.39        5.34      3.51 o 
  -2  11   8       12.58       31.46      6.35 o 
  -1  11   8       26.41       35.50      6.11 o 
   0  11   8       25.00       24.40      3.96 o 
   1  11   8        0.25        0.32      1.21 o 
   2  11   8      130.98      114.28      9.64 o 
   3  11   8       71.52       55.27      7.47 o 
   4  11   8        0.85        1.61      3.89 o 
  -4  12   8       16.37       15.88      5.76 o 
  -3  12   8       40.18       41.80     15.40 o 
  -2  12   8       60.46       88.46     19.40 o 
  -1  12   8      385.03      423.82     76.58 o 
   0  12   8       24.24       17.30      3.36 o 
   1  12   8        2.71        1.96      1.34 o 
   2  12   8       11.31        5.88      2.54 o 
   3  12   8        0.63        2.31      2.74 o 
   4  12   8        2.83        5.43      5.29 o 
  -4  13   8        2.99        0.97      3.91 o 
  -3  13   8       63.68       64.82     16.31 o 
  -2  13   8      115.97      141.00     23.76 o 
  -1  13   8      187.65      220.48     20.33 o 
   0  13   8      186.03      170.41      8.66 o 
   1  13   8        2.09       -0.24      2.07 o 
   2  13   8       64.99       43.21     10.22 o 
   3  13   8       39.09       38.11      6.66 o 
   4  13   8       18.77       16.36      5.90 o 
  -4  14   8       15.49       22.26     15.97 o 
  -3  14   8        6.83        5.42      3.11 o 
  -2  14   8        1.58        1.85      3.19 o 
  -1  14   8       88.00      104.70     15.88 o 
   0  14   8      517.49      499.08     42.98 o 
   1  14   8       22.48       19.02      4.39 o 
   2  14   8        1.41        3.82      2.17 o 
   3  14   8       10.69       10.64      3.54 o 
   4  14   8        0.45       -3.53      3.15 o 
  -4  15   8        0.02        4.10      4.42 o 
  -3  15   8        9.86       10.25      3.43 o 
  -2  15   8       29.18       27.88      4.78 o 
  -1  15   8      961.90     1195.34    126.57 o 
   0  15   8      122.70      105.95      8.83 o 
   1  15   8       11.46        9.44      3.57 o 
   2  15   8       14.88        7.32      2.65 o 
   3  15   8       34.76       29.03      6.17 o 
   4  15   8        1.93        3.70      3.78 o 
  -4  16   8        2.84        2.95      4.01 o 
  -3  16   8        3.43        2.35      2.68 o 
  -2  16   8       28.57       35.47      9.12 o 
  -1  16   8       69.83       78.43     19.04 o 
   0  16   8       53.81       51.05      9.28 o 
   1  16   8       88.11       60.48      8.44 o 
   2  16   8      124.29       76.86     15.83 o 
   3  16   8        1.50        0.05      2.48 o 
  -4  17   8        5.62        4.69      4.88 o 
  -3  17   8       12.50       12.18      4.07 o 
  -2  17   8       11.83       13.10      4.33 o 
  -1  17   8       45.20       52.14      6.50 o 
   0  17   8      203.44      168.82     21.83 o 
   1  17   8       17.67       13.22      4.06 o 
   2  17   8       20.46       24.65     12.84 o 
   3  17   8        8.42        5.87      2.88 o 
  -4  18   8        3.78        3.90      6.50 o 
  -3  18   8        7.78        6.22      4.16 o 
  -2  18   8      146.17      166.66     20.45 o 
  -1  18   8      282.26      301.65     50.95 o 
   0  18   8       75.53       67.19      8.16 o 
   1  18   8        7.72        8.21      4.09 o 
   2  18   8        1.04       -0.97      2.96 o 
   3  18   8        3.55        1.79      2.43 o 
  -3  19   8       59.39       67.15     11.57 o 
  -2  19   8      112.46      118.42     27.32 o 
  -1  19   8       18.47       22.78      4.88 o 
   0  19   8        1.28        0.14      2.48 o 
   1  19   8       56.17       45.58      7.94 o 
   2  19   8        0.51        0.53      3.17 o 
   3  19   8        0.01        0.64      2.20 o 
  -3  20   8        3.91        8.54      5.83 o 
  -2  20   8       20.70       22.79      5.29 o 
  -1  20   8       10.70       14.43      5.17 o 
   0  20   8       64.56       58.41      9.89 o 
   1  20   8        8.18        6.89      3.76 o 
   2  20   8       35.54       34.08      7.46 o 
   3  20   8        5.10        6.69      4.87 o 
  -3  21   8       31.24       44.03     23.12 o 
  -2  21   8       43.66       48.85      7.84 o 
  -1  21   8        1.74       -0.79      3.18 o 
   0  21   8       12.33        9.72      4.59 o 
   1  21   8       17.64       14.81      5.85 o 
   2  21   8        5.54        2.15      4.03 o 
   3  21   8        0.58        1.19      4.05 o 
  -3  22   8       24.01       28.92     15.51 o 
  -2  22   8       77.93       82.06     12.13 o 
  -1  22   8        0.27       -0.74      2.91 o 
   0  22   8       30.68       29.98      7.27 o 
   1  22   8       14.55       15.66      5.86 o 
   2  22   8        0.50        2.04      3.56 o 
  -3  23   8        2.34        7.96      4.98 o 
  -2  23   8        0.06        1.27      3.55 o 
  -1  23   8       26.39       36.40      8.09 o 
   0  23   8       26.98       31.43      7.12 o 
   1  23   8       22.04       24.58      9.72 o 
   2  23   8        2.78        4.44      3.49 o 
  -2  24   8        4.31        1.69      3.83 o 
  -1  24   8       11.29       15.18      6.12 o 
   0  24   8        9.15        6.06      4.15 o 
   1  24   8       35.03       46.27      9.33 o 
   2  24   8        1.01        2.55      3.95 o 
  -2  25   8        5.00        8.77      4.61 o 
  -1  25   8        3.41        6.10      6.02 o 
   0  25   8       18.75       14.62      6.36 o 
   1  25   8       20.44       20.47      6.53 o 
  -1  26   8        0.20        0.47      5.49 o 
   0  26   8        4.50        6.96      4.90 o 
   1  26   8       18.86       21.42      7.64 o 
  -1  27   8       18.48       19.26      7.89 o 
   0  27   8       10.39        5.23      5.73 o 
  -5   1   9        8.58        2.07      3.14 o 
  -4   1   9        9.42        6.39      3.86 o 
  -3   1   9        7.48        6.03      3.99 o 
  -2   1   9       46.03       61.06      8.57 o 
  -1   1   9        0.66        4.01      1.78 o 
   0   1   9       61.25       68.02      4.47 o 
   1   1   9        8.80       12.40      2.71 o 
   2   1   9       49.67       52.38      5.28 o 
   3   1   9        2.18        4.96      5.10 o 
   4   1   9        1.48        3.72      5.50 o 
  -5   2   9        2.79        0.41      2.55 o 
  -4   2   9        1.03        3.42      3.16 o 
  -3   2   9        9.20        5.10      3.38 o 
  -2   2   9       17.24       19.05      4.78 o 
  -1   2   9       53.28       50.76      4.46 o 
   0   2   9      152.73      161.58      6.41 o 
   1   2   9       22.66       25.64      3.59 o 
   2   2   9       56.37       72.93      7.98 o 
   3   2   9        4.16        5.46      4.37 o 
   4   2   9        1.14        2.18      5.69 o 
  -5   3   9        0.15        0.79      5.30 o 
  -4   3   9       78.35       66.07      9.11 o 
  -3   3   9        5.70        8.11      3.95 o 
  -2   3   9       62.20       50.48      4.62 o 
  -1   3   9        0.23        1.66      1.77 o 
   0   3   9       44.84       51.45      4.36 o 
   1   3   9      173.82      177.37      7.41 o 
   2   3   9        0.00        0.64      2.27 o 
   3   3   9       20.55       27.63      7.78 o 
   4   3   9       48.51       57.42     11.81 o 
  -5   4   9        0.70       -0.37      4.82 o 
  -4   4   9        7.89        6.42      3.51 o 
  -3   4   9       13.16       12.37      5.13 o 
  -2   4   9       21.16       22.12      3.83 o 
  -1   4   9        7.62        5.99      2.16 o 
   0   4   9       26.38       32.45      3.46 o 
   1   4   9       52.89       67.94      5.35 o 
   2   4   9        0.09        0.20      2.30 o 
   3   4   9       24.14       25.55      7.56 o 
   4   4   9        8.84        9.43      6.39 o 
  -5   5   9        2.70        3.49      5.30 o 
  -4   5   9       41.76       35.08     10.61 o 
  -3   5   9        1.10        1.11      3.45 o 
  -2   5   9       18.29       20.87      4.25 o 
  -1   5   9        6.30        3.96      2.00 o 
   0   5   9       97.85       85.02      5.68 o 
   1   5   9       82.27       81.54      5.63 o 
   2   5   9       38.13       38.13      6.09 o 
   3   5   9       12.84       24.01      7.06 o 
   4   5   9        0.05        2.99      5.27 o 
  -5   6   9        0.01        0.31      6.57 o 
  -4   6   9       28.01       20.24      5.43 o 
  -3   6   9        0.04       -0.44      2.90 o 
  -2   6   9      288.59      287.94     11.12 o 
  -1   6   9       37.50       32.96      4.03 o 
   0   6   9       19.32       18.75      3.27 o 
   1   6   9      463.32      443.00     19.01 o 
   2   6   9       19.75       16.46      4.08 o 
   3   6   9       65.41       60.06     10.45 o 
   4   6   9        8.20       13.79      6.66 o 
  -4   7   9        5.46        6.79      4.27 o 
  -3   7   9       44.46       50.73      6.88 o 
  -2   7   9      315.22      300.78     11.96 o 
  -1   7   9       58.92       51.90      5.31 o 
   0   7   9        5.03        5.05      2.28 o 
   1   7   9      156.85      142.47      7.98 o 
   2   7   9        2.26        5.13      2.44 o 
   3   7   9        4.69        4.51      3.31 o 
   4   7   9        7.85       11.02      6.63 o 
  -4   8   9        0.23        1.36      3.25 o 
  -3   8   9       35.13       37.75      5.66 o 
  -2   8   9       57.71       66.68      6.86 o 
  -1   8   9       59.51       60.64      5.87 o 
   0   8   9      212.34      195.33     14.55 o 
   1   8   9        5.76        6.59      2.05 o 
   2   8   9        1.17        1.51      1.87 o 
   3   8   9       27.86       32.02      6.15 o 
   4   8   9        0.28       -5.06      4.92 o 
  -4   9   9        5.32        5.98      4.42 o 
  -3   9   9        5.30        1.84      2.95 o 
  -2   9   9       37.18       36.28      5.47 o 
  -1   9   9        4.10        3.58      2.35 o 
   0   9   9      531.04      491.01     24.36 o 
   1   9   9      208.48      157.10     18.10 o 
   2   9   9        0.95        0.42      2.16 o 
   3   9   9        5.18        6.11      3.70 o 
   4   9   9        2.80        4.65      5.08 o 
  -4  10   9       12.87       11.93      5.72 o 
  -3  10   9       39.47       44.77      9.25 o 
  -2  10   9      111.47      113.93      8.87 o 
  -1  10   9       36.00       40.11      5.37 o 
   0  10   9      698.70      601.44     60.02 o 
   1  10   9       16.70       22.01     11.08 o 
   2  10   9       53.49       39.74      5.49 o 
   3  10   9       21.50       20.49      4.98 o 
   4  10   9        0.32        0.43      5.37 o 
  -3  11   9      255.04      261.31     49.26 o 
  -2  11   9      677.98      722.81     44.63 o 
  -1  11   9      164.03      176.51      9.87 o 
   0  11   9       39.82       47.39      5.92 o 
   1  11   9       69.31       60.46      7.94 o 
   2  11   9       10.79        5.66      2.52 o 
   3  11   9       14.39       14.98      4.35 o 
   4  11   9        0.28       -0.40      4.29 o 
  -4  12   9       24.60       31.59     18.77 o 
  -3  12   9        0.24        2.20      3.13 o 
  -2  12   9      305.11      353.23     54.11 o 
  -1  12   9      925.63      985.45     67.81 o 
   0  12   9     1106.46      939.74     47.33 o 
   1  12   9       67.50       53.82      8.10 o 
   2  12   9       66.62       38.47      7.96 o 
   3  12   9        3.34        3.73      2.94 o 
   4  12   9        2.48        4.96      5.82 o 
  -4  13   9        6.10        7.40      4.61 o 
  -3  13   9        0.76        0.65      3.31 o 
  -2  13   9        0.15        0.16      3.63 o 
  -1  13   9      513.51      549.17     40.41 o 
   0  13   9      122.43      123.42     10.92 o 
   1  13   9       12.50       11.02      4.21 o 
   2  13   9        3.03        3.37      2.57 o 
   3  13   9       45.27       54.28      7.79 o 
   4  13   9        2.69        3.56      4.88 o 
  -4  14   9        3.76        6.92      4.57 o 
  -3  14   9        0.12        4.49      3.76 o 
  -2  14   9       60.80       63.64      9.07 o 
  -1  14   9       49.94       71.46     10.82 o 
   0  14   9        0.01        1.56      2.39 o 
   1  14   9       26.99       22.06      5.26 o 
   2  14   9        0.09       -1.94      2.91 o 
   3  14   9        1.45        0.74      2.66 o 
  -4  15   9        0.10        1.16      3.97 o 
  -3  15   9       49.35       42.60      7.87 o 
  -2  15   9      118.96      145.26     28.18 o 
  -1  15   9      168.71      203.79     13.55 o 
   0  15   9       54.68       55.23      6.57 o 
   1  15   9       89.25       58.50      9.41 o 
   2  15   9       25.46       23.11      5.90 o 
   3  15   9       49.71       48.74     10.04 o 
  -4  16   9        0.12        3.73      4.59 o 
  -3  16   9        6.82        3.98      3.14 o 
  -2  16   9       15.81       12.67      6.90 o 
  -1  16   9        8.25        4.81      4.69 o 
   0  16   9      173.80      175.36     10.00 o 
   1  16   9        0.31        1.59      3.00 o 
   2  16   9        0.30        1.06      3.25 o 
   3  16   9        0.06        2.14      2.89 o 
  -3  17   9        4.05        3.47      2.96 o 
  -2  17   9       35.14       39.73      8.07 o 
  -1  17   9      290.70      308.58     43.89 o 
   0  17   9       44.93       44.05      6.32 o 
   1  17   9        3.88        4.46      3.30 o 
   2  17   9        0.22        2.34      3.52 o 
   3  17   9        5.99        8.54      5.07 o 
  -3  18   9        1.54        3.27      3.68 o 
  -2  18   9       75.31       82.68     10.34 o 
  -1  18   9       41.86       54.63     10.49 o 
   0  18   9       81.63       86.95     10.41 o 
   1  18   9        5.84        4.89      3.58 o 
   2  18   9        0.95        4.75      4.02 o 
   3  18   9        8.22        1.51      3.68 o 
  -3  19   9        3.56        5.30      4.74 o 
  -2  19   9       22.75       27.00      5.30 o 
  -1  19   9        2.10        4.81      3.16 o 
   0  19   9       60.16       46.54      7.07 o 
   1  19   9        0.37        1.48      3.28 o 
   2  19   9        2.99        1.52      4.07 o 
   3  19   9        0.02       -1.31      3.74 o 
  -3  20   9       17.94       23.03      7.69 o 
  -2  20   9        3.61        5.21      3.63 o 
  -1  20   9       11.77       17.30      6.36 o 
   0  20   9       25.89       24.26      5.92 o 
   1  20   9       11.25       12.86      6.30 o 
   2  20   9        4.56        6.49      4.13 o 
  -3  21   9        3.52        6.88      5.96 o 
  -2  21   9        1.96        0.50      3.97 o 
  -1  21   9       50.84       66.55     16.36 o 
   0  21   9       21.17       21.91      6.52 o 
   1  21   9        1.19       -2.66      3.07 o 
   2  21   9       13.62        7.83      4.34 o 
  -2  22   9       11.93       15.97      5.36 o 
  -1  22   9       30.15       27.93     16.59 o 
   0  22   9       87.24       77.14     10.60 o 
   1  22   9        1.50        1.92      4.49 o 
   2  22   9       14.09        7.05      5.79 o 
  -2  23   9        3.16        1.57      4.18 o 
  -1  23   9        1.36        3.45      5.23 o 
   0  23   9        1.99        4.23      4.72 o 
   1  23   9        7.79        7.10      4.86 o 
   2  23   9        1.57        0.22      3.90 o 
  -2  24   9        0.03        1.05      3.29 o 
  -1  24   9        6.10       10.93      6.22 o 
   0  24   9        1.90       -0.57      4.05 o 
   1  24   9        0.01        4.64      8.90 o 
  -1  25   9        1.62        7.27      5.56 o 
   0  25   9        0.20        2.10      4.59 o 
   1  25   9        7.37        9.71      5.82 o 
  -1  26   9        0.25       -1.01      6.01 o 
   0  26   9        0.62        5.29      5.51 o 
  -4   0  10       14.62       17.14      7.48 o 
  -3   0  10       14.66       17.79      8.33 o 
  -2   0  10       70.94       66.53     13.49 o 
  -1   0  10        1.12        1.62      3.29 o 
   0   0  10      217.15      218.78     11.06 o 
   1   0  10      152.82      142.55     10.42 o 
   2   0  10      466.74      506.08     19.78 o 
   3   0  10        4.89        6.60      7.57 o 
   4   0  10        1.11        3.49      9.66 o 
  -4   1  10        0.24       -1.35      2.81 o 
  -3   1  10        0.61        3.16      3.54 o 
  -2   1  10       10.74       15.61      4.93 o 
  -1   1  10        0.94       -1.29      2.16 o 
   0   1  10       24.52       29.47      3.67 o 
   1   1  10      276.16      282.35      9.93 o 
   2   1  10        0.04        2.05      2.75 o 
   3   1  10        0.42       -1.02      4.58 o 
   4   1  10        0.34        1.63      5.92 o 
  -4   2  10        3.07        2.38      3.93 o 
  -3   2  10        1.79        2.37      3.20 o 
  -2   2  10       87.32       79.51     10.53 o 
  -1   2  10        0.76       -1.08      1.65 o 
   0   2  10        7.30        9.42      2.19 o 
   1   2  10      239.88      221.91     10.42 o 
   2   2  10      235.97      260.07     12.62 o 
   3   2  10       10.54       11.50      6.56 o 
   4   2  10        8.83        7.36      6.41 o 
  -4   3  10        1.38        4.79      3.68 o 
  -3   3  10       55.60       55.77      8.89 o 
  -2   3  10        5.80        7.81      4.36 o 
  -1   3  10       13.33       13.44      2.96 o 
   0   3  10        9.25        7.16      2.56 o 
   1   3  10        5.88        5.93      2.43 o 
   2   3  10       17.17       19.13      4.97 o 
   3   3  10        0.00       -1.26      4.30 o 
   4   3  10        1.54        1.40      6.11 o 
  -4   4  10       28.14       29.56      6.71 o 
  -3   4  10       94.68       91.25     10.76 o 
  -2   4  10      109.28      114.26     12.17 o 
  -1   4  10        0.00       -0.86      1.45 o 
   0   4  10      136.69      143.50      7.64 o 
   1   4  10      194.57      185.15      8.01 o 
   2   4  10       80.31       98.11      9.50 o 
   3   4  10        7.88        8.27      4.58 o 
   4   4  10        1.53        1.36      5.98 o 
  -4   5  10        1.21        1.09      3.62 o 
  -3   5  10        0.38        0.75      3.58 o 
  -2   5  10        4.22        2.64      3.34 o 
  -1   5  10        2.13        4.08      2.18 o 
   0   5  10       79.33       80.90      8.44 o 
   1   5  10      192.12      201.49      8.54 o 
   2   5  10       10.87       14.52      4.22 o 
   3   5  10       21.88       28.37      7.96 o 
   4   5  10        1.23        1.05      5.70 o 
  -4   6  10        0.65        0.28      3.49 o 
  -3   6  10       45.58       39.82      8.18 o 
  -2   6  10      158.39      154.50      9.01 o 
  -1   6  10       75.16       70.00      5.85 o 
   0   6  10      120.20      112.46      7.26 o 
   1   6  10      106.04      114.14      6.44 o 
   2   6  10       75.05       77.34      8.56 o 
   3   6  10       63.04       68.21     11.51 o 
   4   6  10        3.81       10.02      6.23 o 
  -4   7  10        0.86       -0.11      4.07 o 
  -3   7  10       22.99       17.81      5.87 o 
  -2   7  10       18.71       15.31      3.90 o 
  -1   7  10       23.89       25.13      4.42 o 
   0   7  10      695.22      666.41     40.03 o 
   1   7  10      459.20      463.15     29.24 o 
   2   7  10       42.11       43.66      6.48 o 
   3   7  10       10.13       13.35      5.93 o 
   4   7  10        0.31        5.29      6.39 o 
  -4   8  10        1.15        2.99      3.83 o 
  -3   8  10        3.11        1.96      3.53 o 
  -2   8  10       96.67      119.40     12.62 o 
  -1   8  10      261.37      200.18     12.94 o 
   0   8  10     1110.77      915.37     92.48 o 
   1   8  10      115.19      116.76      7.85 o 
   2   8  10        4.97        7.55      3.08 o 
   3   8  10        8.64        8.27      4.13 o 
   4   8  10        2.04        5.64      5.98 o 
  -4   9  10        0.11       -3.07      2.80 o 
  -3   9  10       10.02        7.39      4.22 o 
  -2   9  10        0.12        5.53      3.22 o 
  -1   9  10        8.26        8.95      3.11 o 
   0   9  10      249.68      258.38     11.68 o 
   1   9  10       30.69       31.59      6.14 o 
   2   9  10        8.69       10.10      3.16 o 
   3   9  10       18.65       23.83      5.64 o 
   4   9  10        5.74        8.85      5.98 o 
  -4  10  10       17.39       13.24      4.93 o 
  -3  10  10      158.27      145.45     14.18 o 
  -2  10  10        0.14        3.83      2.94 o 
  -1  10  10      110.01       96.07      7.00 o 
   0  10  10       17.51       25.69      4.55 o 
   1  10  10      141.37      132.91     11.97 o 
   2  10  10        0.04        1.96      2.41 o 
   3  10  10       20.76       20.54      5.58 o 
  -4  11  10        2.16        1.02      3.59 o 
  -3  11  10       17.54       21.10      4.96 o 
  -2  11  10       80.07      110.92     10.23 o 
  -1  11  10      516.00      470.30     19.33 o 
   0  11  10        4.00        4.07      2.55 o 
   1  11  10       64.24       61.93      9.05 o 
   2  11  10       29.38       25.87      6.31 o 
   3  11  10        0.35        6.22      4.03 o 
  -4  12  10        7.01        7.25      5.30 o 
  -3  12  10       16.91       24.72      9.39 o 
  -2  12  10       41.95       44.13      6.68 o 
  -1  12  10        0.86        1.42      2.64 o 
   0  12  10       67.50       71.18      7.28 o 
   1  12  10       21.92       16.70      5.02 o 
   2  12  10        0.66        0.84      3.10 o 
   3  12  10        6.07        5.79      3.66 o 
  -4  13  10       15.05        7.17      5.70 o 
  -3  13  10        1.63        2.06      3.50 o 
  -2  13  10       47.06       56.70      9.44 o 
  -1  13  10        1.08        1.54      2.65 o 
   0  13  10        6.22        4.52      2.60 o 
   1  13  10       47.57       42.39      9.58 o 
   2  13  10        9.12       10.86      4.61 o 
   3  13  10        2.12        4.04      3.38 o 
  -4  14  10       18.51       15.64      6.77 o 
  -3  14  10       27.26       49.30     17.67 o 
  -2  14  10        1.07       -0.76      3.71 o 
  -1  14  10        0.19        0.61      2.59 o 
   0  14  10       14.62        9.54      3.23 o 
   1  14  10        1.01        1.88      2.93 o 
   2  14  10        2.41        4.16      3.76 o 
   3  14  10        1.10        1.94      4.65 o 
  -3  15  10        0.31       -0.18      2.64 o 
  -2  15  10        0.07        1.14      3.53 o 
  -1  15  10        2.60        8.26      3.86 o 
   0  15  10       12.00       10.45      3.32 o 
   1  15  10       39.09       24.96      5.38 o 
   2  15  10        4.40        4.31      4.16 o 
   3  15  10        4.39        4.01      5.45 o 
  -3  16  10        7.43        4.14      3.21 o 
  -2  16  10      182.49      252.08     54.15 o 
  -1  16  10      224.47      252.38     13.06 o 
   0  16  10       22.92       21.28      4.67 o 
   1  16  10        0.19       -0.78      2.46 o 
   2  16  10        0.03        5.63      4.28 o 
   3  16  10        0.00        1.80      4.53 o 
  -3  17  10        7.11        5.98      3.58 o 
  -2  17  10        2.45        2.70      3.07 o 
  -1  17  10      105.86      104.37     24.41 o 
   0  17  10       51.77       52.74      9.63 o 
   1  17  10        0.15       -0.66      3.12 o 
   2  17  10        0.39        3.18      4.07 o 
   3  17  10        0.36       -0.32      4.69 o 
  -3  18  10        0.17        2.79      3.13 o 
  -2  18  10       72.78       84.63     20.48 o 
  -1  18  10       23.56       22.19      8.00 o 
   0  18  10       16.66       23.66      6.11 o 
   1  18  10        5.17        5.24      3.73 o 
   2  18  10       14.93       13.91      5.61 o 
  -3  19  10       20.62       28.11     10.58 o 
  -2  19  10       39.61       47.04     21.54 o 
  -1  19  10        1.65        5.51      5.00 o 
   0  19  10        3.28        3.61      4.20 o 
   1  19  10        7.75        4.85      4.21 o 
   2  19  10        0.97        1.05      3.91 o 
  -3  20  10        3.31        7.07      5.27 o 
  -2  20  10        7.96        9.54      3.97 o 
  -1  20  10        3.49        2.15      4.77 o 
   0  20  10       19.82       21.77      6.01 o 
   1  20  10        2.12        4.03      4.23 o 
   2  20  10        0.99        7.22      5.17 o 
  -2  21  10       17.00       22.03      7.06 o 
  -1  21  10        2.91        4.82      5.42 o 
   0  21  10        4.96        1.43      4.75 o 
   1  21  10        2.44        2.23      4.06 o 
   2  21  10        0.24        1.09      3.88 o 
  -2  22  10        0.00       -0.63      4.05 o 
  -1  22  10        0.48        3.59      5.59 o 
   0  22  10       32.80       31.60      8.30 o 
   1  22  10        3.92        3.79      4.33 o 
  -2  23  10        0.81       -0.62      4.21 o 
  -1  23  10        0.08        1.29      4.32 o 
   0  23  10       40.34       36.74      8.12 o 
   1  23  10       66.03       57.30     10.68 o 
  -1  24  10        8.03       10.97      6.49 o 
   0  24  10        0.21        2.54      5.23 o 
  -4   1  11        2.07        0.48      4.21 o 
  -3   1  11        7.12        5.15      4.12 o 
  -2   1  11       24.78       18.84      9.27 o 
  -1   1  11        7.77        9.21      3.91 o 
   0   1  11       19.16       24.21      4.10 o 
   1   1  11       86.69      105.70      7.31 o 
   2   1  11        0.01        4.25      3.35 o 
   3   1  11        8.37        8.05      5.90 o 
  -4   2  11        0.01        2.12      3.90 o 
  -3   2  11        9.44        8.99      4.63 o 
  -2   2  11        3.48        2.27      3.74 o 
  -1   2  11        5.98        7.58      3.93 o 
   0   2  11      151.46      143.93      8.31 o 
   1   2  11      775.87      847.14     23.67 o 
   2   2  11      204.15      212.35     14.64 o 
   3   2  11       40.42       46.04     10.48 o 
  -4   3  11        7.23       12.42      5.28 o 
  -3   3  11        0.22        1.40      3.71 o 
  -2   3  11       20.79       31.43      7.72 o 
  -1   3  11       44.33       41.30      7.02 o 
   0   3  11      299.25      293.63     11.55 o 
   1   3  11      311.98      316.48     11.77 o 
   2   3  11        8.86        9.49      4.01 o 
   3   3  11       30.73       44.32     10.46 o 
  -4   4  11        6.18        7.60      4.83 o 
  -3   4  11       11.05       12.70      5.35 o 
  -2   4  11      124.81      102.21     12.11 o 
  -1   4  11       69.60       57.29     12.64 o 
   0   4  11      160.77      160.83     10.51 o 
   1   4  11       34.95       39.13      5.59 o 
   2   4  11       69.40       94.72     10.24 o 
   3   4  11       14.13       23.76      7.16 o 
  -4   5  11       11.46       10.96      5.29 o 
  -3   5  11       47.80       45.75      9.27 o 
  -2   5  11       75.16       55.07      9.37 o 
  -1   5  11       22.16       25.41      4.33 o 
   0   5  11       40.72       46.71      6.02 o 
   1   5  11        3.45        3.91      2.47 o 
   2   5  11      133.61      138.38     10.70 o 
   3   5  11       51.18       77.96     32.73 o 
  -4   6  11        0.11        4.97      5.06 o 
  -3   6  11       17.89       20.29      6.70 o 
  -2   6  11       11.44        9.56      4.78 o 
  -1   6  11       26.79       24.97      4.39 o 
   0   6  11       27.34       22.56      4.25 o 
   1   6  11       92.29       97.58      8.31 o 
   2   6  11        2.91        3.59      3.19 o 
   3   6  11       11.64       17.57      6.59 o 
  -4   7  11        5.38        8.90      5.41 o 
  -3   7  11       21.76       17.29      7.25 o 
  -2   7  11       14.85       11.81      4.63 o 
  -1   7  11       42.31       32.96      4.97 o 
   0   7  11        0.19        1.14      2.15 o 
   1   7  11      165.24      170.07     13.98 o 
   2   7  11        8.26        7.90      3.77 o 
   3   7  11       26.24       38.76      9.15 o 
  -4   8  11        8.40        2.34      4.13 o 
  -3   8  11        0.08        1.02      3.68 o 
  -2   8  11      103.56       97.33     12.21 o 
  -1   8  11      258.06      245.12     18.52 o 
   0   8  11        9.87        8.00      2.88 o 
   1   8  11      220.51      212.89     13.48 o 
   2   8  11       93.05       89.76     11.98 o 
   3   8  11       57.48       40.82      9.08 o 
  -4   9  11        0.29        0.63      3.56 o 
  -3   9  11        0.10        3.00      3.69 o 
  -2   9  11       12.51       17.00      4.38 o 
  -1   9  11        7.02        7.51      3.03 o 
   0   9  11        2.48        3.61      2.58 o 
   1   9  11        0.32        3.01      2.98 o 
   2   9  11        0.19        1.15      3.00 o 
   3   9  11       11.99        9.74      5.84 o 
  -4  10  11        7.49        6.57      4.48 o 
  -3  10  11        0.09        1.18      4.10 o 
  -2  10  11        0.74        1.88      2.94 o 
  -1  10  11        3.39        4.45      2.93 o 
   0  10  11        8.16        9.35      3.13 o 
   1  10  11       77.62       75.36     11.52 o 
   2  10  11       49.47       44.29      7.81 o 
   3  10  11        0.00       -2.22      3.62 o 
  -4  11  11        1.09        1.71      3.87 o 
  -3  11  11       10.84       10.97      4.98 o 
  -2  11  11       15.13       22.59      4.98 o 
  -1  11  11      225.57      213.58     10.71 o 
   0  11  11       21.79       26.67      4.86 o 
   1  11  11        9.74       11.98      4.47 o 
   2  11  11        0.11        1.15      3.53 o 
   3  11  11        2.37        3.95      5.00 o 
  -3  12  11        1.13        4.30      4.72 o 
  -2  12  11        0.45       -0.13      2.94 o 
  -1  12  11       20.78       28.84      5.14 o 
   0  12  11       13.18       17.34      4.25 o 
   1  12  11        0.10        5.50      3.96 o 
   2  12  11        8.76        9.28      4.59 o 
   3  12  11        2.34        1.41      4.89 o 
  -3  13  11        1.02        3.10      3.97 o 
  -2  13  11       17.14       25.83      5.33 o 
  -1  13  11       35.84       38.39      5.79 o 
   0  13  11       46.83       43.01      5.95 o 
   1  13  11       17.89       18.23      5.56 o 
   2  13  11        0.04        0.83      3.72 o 
   3  13  11       16.43       23.85      8.66 o 
  -3  14  11        0.02        1.30      3.36 o 
  -2  14  11       31.10       40.78      6.83 o 
  -1  14  11       53.80       58.48      7.17 o 
   0  14  11       91.39       99.39      8.87 o 
   1  14  11        1.22       -0.36      3.44 o 
   2  14  11        0.50        3.10      4.12 o 
   3  14  11        1.52        0.52      4.90 o 
  -3  15  11        9.23        7.32      4.13 o 
  -2  15  11        0.47        1.51      3.73 o 
  -1  15  11      110.66      112.44     11.28 o 
   0  15  11       79.66       74.18      9.59 o 
   1  15  11       11.30       12.85      4.81 o 
   2  15  11        0.52        1.57      4.14 o 
  -3  16  11       15.33       19.72      7.31 o 
  -2  16  11       20.74       26.78      6.31 o 
  -1  16  11        1.36        2.22      3.19 o 
   0  16  11       58.18       62.49      9.82 o 
   1  16  11        9.95        8.54      3.73 o 
   2  16  11       15.82       15.30      5.81 o 
  -3  17  11        8.54        8.95      3.45 o 
  -2  17  11        8.22        7.00      4.38 o 
  -1  17  11       11.75       10.67      4.06 o 
   0  17  11        1.76        4.45      4.19 o 
   1  17  11        5.92        6.85      4.33 o 
   2  17  11        0.12        1.69      5.62 o 
  -2  18  11       13.58       18.56      4.83 o 
  -1  18  11        9.25        8.09      3.92 o 
   0  18  11       12.22       18.43      5.98 o 
   1  18  11        7.81       13.03      5.19 o 
   2  18  11        1.08        0.23      4.45 o 
  -2  19  11        0.31        2.11      3.30 o 
  -1  19  11        0.57        2.51      3.92 o 
   0  19  11        0.09       -1.02      3.95 o 
   1  19  11        0.22       -3.29      3.17 o 
   2  19  11        6.20        8.71      5.48 o 
  -2  20  11        0.68        0.86      3.04 o 
  -1  20  11        0.85        2.51      4.03 o 
   0  20  11       20.63       19.83      6.25 o 
   1  20  11        0.32        0.68      4.04 o 
  -2  21  11        8.56        8.68      4.49 o 
  -1  21  11        0.40       -1.59      4.05 o 
   0  21  11        5.64        7.64      4.72 o 
   1  21  11        4.50        3.28      4.32 o 
  -1  22  11       31.29       27.07      7.75 o 
   0  22  11        2.40        5.67      5.56 o 
  -4   0  12        4.69       12.21      8.19 o 
  -3   0  12        0.02        3.91      5.81 o 
  -2   0  12      454.52      405.56     29.50 o 
  -1   0  12      491.47      454.69     29.44 o 
   0   0  12       70.30       76.39     13.29 o 
   1   0  12        8.66       14.53      5.02 o 
   2   0  12       35.02       49.36     13.69 o 
   3   0  12       48.20       62.45     17.28 o 
  -4   1  12       33.73       51.91      9.58 o 
  -3   1  12       13.50       14.40      5.92 o 
  -2   1  12        3.30        3.08      3.87 o 
  -1   1  12      110.56      122.86     13.20 o 
   0   1  12       73.22       74.18      9.63 o 
   1   1  12       75.84      100.25     10.09 o 
   2   1  12       41.63       58.66     10.45 o 
   3   1  12        1.31        4.17      5.70 o 
  -4   2  12       20.91       27.68      7.48 o 
  -3   2  12        7.84       13.20      5.64 o 
  -2   2  12        4.94        4.20      4.01 o 
  -1   2  12       11.84       11.46      4.25 o 
   0   2  12       24.69       25.52      5.94 o 
   1   2  12      179.79      202.54     10.92 o 
   2   2  12      244.00      259.06     16.64 o 
   3   2  12       18.03       23.61      9.04 o 
  -4   3  12        0.16        2.65      5.09 o 
  -3   3  12        1.82        4.04      4.78 o 
  -2   3  12        2.39        2.11      4.28 o 
  -1   3  12       19.82       18.03      5.14 o 
   0   3  12       94.12       97.53     10.69 o 
   1   3  12       10.76        9.60      3.31 o 
   2   3  12        2.86        5.84      4.14 o 
   3   3  12        0.36        3.77      5.58 o 
  -4   4  12        1.70        8.61      6.22 o 
  -3   4  12        0.28       -1.32      4.12 o 
  -2   4  12        4.57        4.90      3.97 o 
  -1   4  12        0.03        4.67      3.33 o 
   0   4  12       80.31       89.51      8.31 o 
   1   4  12      142.10      138.47      8.90 o 
   2   4  12       64.51       89.33     10.51 o 
   3   4  12        8.02        9.13      6.65 o 
  -4   5  12        0.72        4.13      4.89 o 
  -3   5  12        4.17        2.73      4.94 o 
  -2   5  12       44.82       45.09      9.25 o 
  -1   5  12        0.71       -2.02      2.62 o 
   0   5  12       11.95       15.63      3.97 o 
   1   5  12       19.06       19.50      4.36 o 
   2   5  12      203.80      242.77     16.79 o 
   3   5  12        7.50        8.25      5.91 o 
  -4   6  12        0.10        1.02      5.33 o 
  -3   6  12        0.06       -0.87      4.25 o 
  -2   6  12        4.69        4.23      4.05 o 
  -1   6  12       36.77       44.16      8.14 o 
   0   6  12        9.87        7.89      3.10 o 
   1   6  12       89.74       98.73     11.53 o 
   2   6  12        9.24       11.90      5.65 o 
   3   6  12        3.85        5.34      5.89 o 
  -3   7  12       30.08       24.72      7.51 o 
  -2   7  12       12.55        4.10      3.89 o 
  -1   7  12        0.03       -1.30      2.88 o 
   0   7  12        5.39        6.90      2.93 o 
   1   7  12       17.68       27.40      6.77 o 
   2   7  12       32.82       37.22      8.46 o 
   3   7  12       14.77       15.93      6.88 o 
  -3   8  12        5.51        5.07      5.00 o 
  -2   8  12       13.08       11.10      5.41 o 
  -1   8  12        1.19        3.49      2.86 o 
   0   8  12        5.82        5.21      2.82 o 
   1   8  12        1.70       -1.58      3.12 o 
   2   8  12        8.00       13.01      5.66 o 
   3   8  12       27.89       42.13     14.22 o 
  -3   9  12       10.17       15.77      6.10 o 
  -2   9  12        4.57       11.58      5.49 o 
  -1   9  12        6.55        9.46      3.35 o 
   0   9  12        4.69        6.85      2.86 o 
   1   9  12        2.70        3.84      3.76 o 
   2   9  12        6.11        5.16      4.75 o 
   3   9  12       17.70        9.78      8.81 o 
  -3  10  12       11.50       15.98      6.40 o 
  -2  10  12        0.01       -0.33      3.65 o 
  -1  10  12       14.86       15.22      3.99 o 
   0  10  12      165.87      142.38      9.85 o 
   1  10  12       35.97       40.48      7.90 o 
   2  10  12        0.57        0.10      3.84 o 
   3  10  12        5.15       16.49     10.29 o 
  -3  11  12        8.38       12.45      5.34 o 
  -2  11  12        0.93       -1.07      3.80 o 
  -1  11  12        7.08       10.59      3.76 o 
   0  11  12        1.42        2.83      2.72 o 
   1  11  12        0.04        2.10      3.87 o 
   2  11  12        9.08        9.46      4.59 o 
  -3  12  12        2.35        6.97      5.06 o 
  -2  12  12        6.44        0.12      4.19 o 
  -1  12  12        0.53       -0.25      2.93 o 
   0  12  12        3.32        3.52      3.31 o 
   1  12  12        1.58        2.99      4.56 o 
   2  12  12        0.16       -4.87      3.25 o 
  -3  13  12        0.37        2.49      4.96 o 
  -2  13  12        2.22        5.07      4.21 o 
  -1  13  12       78.48       78.85      8.59 o 
   0  13  12       22.21       23.02      4.68 o 
   1  13  12        0.27        4.25      3.85 o 
   2  13  12        0.13        0.82      4.01 o 
  -3  14  12        2.03        1.74      4.83 o 
  -2  14  12        0.64        1.82      3.94 o 
  -1  14  12        0.74        1.03      3.03 o 
   0  14  12       39.82       49.42      8.34 o 
   1  14  12        6.56        8.41      4.86 o 
   2  14  12        0.80       -0.39      3.53 o 
  -2  15  12        0.22       -2.28      3.88 o 
  -1  15  12        3.38        3.36      3.76 o 
   0  15  12        6.26       10.27      4.57 o 
   1  15  12        0.44        1.11      4.65 o 
   2  15  12        0.09       -0.23      4.42 o 
  -2  16  12        2.59        6.51      4.73 o 
  -1  16  12       12.37       17.89      5.24 o 
   0  16  12       21.41       26.42      6.92 o 
   1  16  12        0.56        3.80      3.49 o 
   2  16  12       13.57       11.47      7.85 o 
  -2  17  12        1.74        1.40      4.43 o 
  -1  17  12       18.28       22.78      5.56 o 
   0  17  12        0.43        1.19      4.17 o 
   1  17  12        0.11        2.22      3.32 o 
  -2  18  12        5.25        7.31      3.30 o 
  -1  18  12       14.04       16.56      4.75 o 
   0  18  12        4.85        4.27      5.03 o 
   1  18  12        9.61       10.92      4.98 o 
  -1  19  12        1.36        5.36      4.61 o 
   0  19  12        3.40        7.35      5.66 o 
   1  19  12        1.78       -0.13      4.29 o 
  -1  20  12        0.21        3.95      4.52 o 
   0  20  12        1.59        3.46      5.24 o 
  -3   1  13        1.83        1.32      4.58 o 
  -2   1  13       10.17       14.11      5.68 o 
  -1   1  13        3.90        8.21      3.73 o 
   0   1  13        0.14        3.70      3.22 o 
   1   1  13        2.48        3.54      3.36 o 
   2   1  13        6.64       10.09      9.01 o 
  -3   2  13        5.16        9.08      5.84 o 
  -2   2  13        1.74       -1.21      3.52 o 
  -1   2  13        1.84        2.13      5.02 o 
   0   2  13       72.62       76.58     10.07 o 
   1   2  13        6.29       11.19      4.18 o 
   2   2  13       39.03       65.85     18.30 o 
  -3   3  13       28.37       41.65     10.06 o 
  -2   3  13        2.90        5.47      4.36 o 
  -1   3  13        9.63        7.33      4.01 o 
   0   3  13       66.08       58.29      8.86 o 
   1   3  13       51.70       58.43      8.65 o 
   2   3  13       61.24      101.47     20.43 o 
  -3   4  13        0.02        2.81      5.19 o 
  -2   4  13       21.19       16.61      6.01 o 
  -1   4  13       13.07       12.58      4.58 o 
   0   4  13        2.71        8.42      3.89 o 
   1   4  13       14.10       21.77      6.71 o 
   2   4  13       10.53       15.27      8.95 o 
  -3   5  13        1.83       -0.08      4.71 o 
  -2   5  13        0.41       -0.29      4.50 o 
  -1   5  13      127.50      119.94     13.63 o 
   0   5  13       70.73       94.36     12.30 o 
   1   5  13       44.97       58.88      9.34 o 
   2   5  13       45.11       55.32     10.50 o 
  -3   6  13        0.00        1.58      4.81 o 
  -2   6  13        8.26        7.61      4.72 o 
  -1   6  13       19.65       18.81      6.35 o 
   0   6  13      105.96      117.68     12.46 o 
   1   6  13       35.98       39.85      8.35 o 
   2   6  13       27.76       44.58      9.57 o 
  -3   7  13       13.68       11.63      5.96 o 
  -2   7  13        0.39       -1.00      4.07 o 
  -1   7  13       32.64       36.91      7.72 o 
   0   7  13        2.52        3.35      2.99 o 
   1   7  13       36.04       51.30      9.41 o 
   2   7  13       15.11       19.23      6.54 o 
  -3   8  13        8.53       11.86      6.41 o 
  -2   8  13        2.34       -0.74      4.54 o 
  -1   8  13       17.32       15.69      5.81 o 
   0   8  13       14.85       14.37      4.09 o 
   1   8  13        1.42        0.58      3.80 o 
   2   8  13        6.43        8.41      5.78 o 
  -3   9  13        2.59        7.90      5.59 o 
  -2   9  13        0.02        2.75      4.65 o 
  -1   9  13       19.69       26.15      7.49 o 
   0   9  13        2.58        7.55      3.42 o 
   1   9  13        0.30       -1.93      3.34 o 
   2   9  13       31.65       25.97      7.55 o 
  -3  10  13        0.20       -2.62      4.07 o 
  -2  10  13        0.20       -1.29      4.42 o 
  -1  10  13        0.00        0.07      3.62 o 
   0  10  13        9.07       13.37      4.20 o 
   1  10  13        0.11        1.74      3.97 o 
   2  10  13       10.03        8.08      4.68 o 
  -3  11  13        0.79       -1.05      4.61 o 
  -2  11  13        2.35        0.81      4.29 o 
  -1  11  13       15.36       17.27      6.84 o 
   0  11  13       28.53       28.22      5.88 o 
   1  11  13       40.05       55.24     10.71 o 
   2  11  13        6.39        5.91      4.04 o 
  -2  12  13       18.53       35.19      8.87 o 
  -1  12  13        1.60        0.93      3.45 o 
   0  12  13        0.37        3.76      4.32 o 
   1  12  13       25.10       29.62      7.61 o 
   2  12  13       19.71       23.22      7.89 o 
  -2  13  13        0.04       -0.99      4.33 o 
  -1  13  13       19.83       22.48      5.21 o 
   0  13  13       35.84       34.43      7.16 o 
   1  13  13        0.19        2.31      4.42 o 
  -2  14  13        7.83        9.75      6.34 o 
  -1  14  13        0.17        0.67      3.29 o 
   0  14  13        1.40        3.62      3.95 o 
   1  14  13        2.33        3.71      4.46 o 
  -2  15  13       27.69       52.04     14.48 o 
  -1  15  13        1.71        4.33      3.86 o 
   0  15  13       22.91       22.24      6.12 o 
   1  15  13       10.15        8.75      7.08 o 
  -1  16  13        0.58        3.38      4.14 o 
   0  16  13       15.58        8.81      5.75 o 
   1  16  13       32.62       36.41      7.82 o 
  -1  17  13        1.78        4.42      4.22 o 
   0  17  13        6.65        8.44      4.88 o 
  -3   0  14       27.84       49.25     14.65 o 
  -2   0  14       11.22       20.77     10.00 o 
  -1   0  14        2.86        4.73      4.87 o 
   0   0  14       34.08       37.88     11.02 o 
   1   0  14        0.22       -0.65      4.25 o 
  -3   1  14        2.44       11.09      6.56 o 
  -2   1  14        0.00       -4.96      3.78 o 
  -1   1  14        8.43       14.61      4.97 o 
   0   1  14        1.85        3.24      3.69 o 
   1   1  14        4.43        6.38      3.78 o 
  -3   2  14        5.77       18.98      8.10 o 
  -2   2  14        7.57        3.48      4.12 o 
  -1   2  14       26.39       22.05      6.28 o 
   0   2  14       18.71       17.91      5.37 o 
   1   2  14        2.72        8.40      4.22 o 
  -3   3  14        9.38       10.96      6.47 o 
  -2   3  14        4.38        0.96      3.90 o 
  -1   3  14        1.61        1.25      3.88 o 
   0   3  14        1.34       -0.47      3.53 o 
   1   3  14        1.35        6.12      6.86 o 
  -2   4  14        4.36       -2.54      4.23 o 
  -1   4  14        0.27        2.35      4.39 o 
   0   4  14        1.14        2.35      4.52 o 
   1   4  14        9.34        6.66      6.69 o 
   2   4  14        0.06        9.21     10.00 o 
  -2   5  14       19.99       19.03      6.97 o 
  -1   5  14        4.70        4.55      4.03 o 
   0   5  14       33.64       42.03      8.33 o 
   1   5  14       28.30       39.67     11.70 o 
   2   5  14       10.46       26.38     11.65 o 
  -2   6  14        0.30        0.43      4.15 o 
  -1   6  14       15.05       19.36      6.32 o 
   0   6  14        3.41        6.65      3.90 o 
   1   6  14        5.61       -0.14      6.01 o 
   2   6  14        0.41        0.06      7.79 o 
  -2   7  14        0.29        0.31      5.13 o 
  -1   7  14        0.00        2.82      5.11 o 
   0   7  14        5.78        5.87      5.31 o 
   1   7  14       12.15       11.79      5.93 o 
  -2   8  14        7.17        4.30      4.92 o 
  -1   8  14        0.02        1.28      3.61 o 
   0   8  14        2.20        5.20      4.21 o 
   1   8  14        4.85        2.15      4.44 o 
  -2   9  14        3.51        2.95      4.91 o 
  -1   9  14        0.04       -3.25      7.24 o 
   0   9  14       20.47       23.46      6.93 o 
   1   9  14       27.83       35.60      7.75 o 
  -2  10  14       10.12        8.21      6.41 o 
  -1  10  14        0.57       -3.26      3.65 o 
   0  10  14       18.67       19.53      6.05 o 
   1  10  14        7.52       18.59      6.36 o 
  -2  11  14        9.08       12.54      6.36 o 
  -1  11  14        1.89        1.39      4.61 o 
   0  11  14       18.95       26.50      7.44 o 
   1  11  14       26.12       29.43      7.95 o 
  -1  12  14        0.66       -1.30      4.77 o 
   0  12  14       23.64       28.66      7.08 o 
   1  12  14        8.13        4.98      5.23 o 
  -1  13  14        6.30        7.60      5.36 o 
   0  13  14        9.53        7.00      4.53 o 
  -1  14  14        0.27       -1.31      5.80 o 
   0  14  14        0.13        1.85      3.93 o 
  -2   1  15        0.42        1.12      5.45 o 
  -1   1  15        0.49       -1.07      3.18 o 
   0   1  15        6.43       11.35      4.80 o 
   1   1  15       21.87       33.07     10.14 o 
  -2   2  15        1.04       -0.08      4.41 o 
  -1   2  15        0.68       -0.12      3.65 o 
   0   2  15        7.13        5.78      4.25 o 
   1   2  15        0.04       -2.35      5.87 o 
  -2   3  15        4.61        3.67      4.54 o 
  -1   3  15        0.03        5.57      4.23 o 
   0   3  15       10.97        7.34      4.33 o 
   1   3  15        8.89       12.75      8.81 o 
  -2   4  15        0.00        3.04      4.53 o 
  -1   4  15        7.51       13.52      5.32 o 
   0   4  15        6.44       14.46      4.58 o 
   1   4  15        0.18        9.04      7.03 o 
  -1   5  15        3.82        0.83      4.41 o 
   0   5  15        0.08       -0.34      3.38 o 
   1   5  15        5.12        9.41      8.44 o 
  -1   6  15        6.33        8.87      5.12 o 
   0   6  15        0.05        7.21      4.31 o 
  -1   7  15        0.06       -0.41      4.53 o 
   0   7  15        1.97        3.64      3.90 o 
  -1   8  15        1.96        8.39      5.34 o 
   0   8  15        1.78       -1.05      4.48 o 
   0   9  15        5.93       15.95      9.44 o 
                                                 
